# Supplementary material for: Characterizing the microbiome of “sterile” organs in experimental mice and evidence of translocation of bacteria from the gut to other internal organs
Source: Imeta. 2025 Sep 22;4(5):e70081. doi: 10.1002/imt2.70081 (PMC12527995; doi:10.1002/imt2.70081)
Supplement: Supplementary file 2 — Table S1. Detailed information of the mice used in this study. Table S2. Summary of the culture media used in this study. Table S3. Information of the microbial species isolated from the mouse organs by culturomics. Table S4. The microbial species detected in the organs of at least three mice among 42 mice by culturomics. Table S5. The dominate species isolated from different organs by culturomics. Table S6. The microbial species detected by metagenomics assays. Table S7. Taxonomic composition of microbes in each organ of the 10 mice detected by metagenomics assays. [file IMT2-4-e70081-s001.xlsx]

## Sheet: Summary Table
Table S1. Detailed information of the mice used in this study
Table S2. Summary of the culture media used in this study
Table S3. Information of the microbial species isolated from the mouse organs by culturomics
Table S4. The microbial species detected in the organs of at least three mice among 42 mice by culturomics
Table S5. The dominate species isolated from different organs by culturomics
Table S6. The microbial species detected by metagenomics assays
Table S7.Taxonomic composition of microbes in each organ of the 10 mice detected by metagenomics assays
Source Data of figures 2, S2, S3, S4, S8, S9, S11

## Sheet: S1
Table S1 Detailed information of the mice used in this study
Mouse Code	Strain	Age	Sex	Animal provider
C1	C57BL/6J	7w	Male	WTL
C2	C57BL/6J	7w	Male	WTL
C3	C57BL/6J	7w	Male	WTL
C4	C57BL/6J	7w	Female	WTL
C5	C57BL/6J	7w	Female	WTL
C6	C57BL/6J	3m	Male	WTL
C7	C57BL/6J	3m	Male	WTL
C8	C57BL/6J	3m	Male	WTL
C9	C57BL/6J	21m	Male	WTL
C10	C57BL/6J	21m	Male	WTL
C11	C57BL/6J	21m	Male	WTL
C12	C57BL/6J	12m	Male	WTL
C13	C57BL/6J	12m	Male	WTL
C14	C57BL/6J	12m	Male	WTL
C15	C57BL/6J	4w	Female	WTL
C16	C57BL/6J	4w	Male	WTL
C17	C57BL/6J	4w	Male	WTL
C18	C57BL/6J	4w	Male	WTL
C19	C57BL/6J	4w	Male	WTL
C20	C57BL/6J	4w	Male	WTL
C21	C57BL/6J	12m	Male	WTL
C22	C57BL/6J	12m	Male	WTL
C23	C57BL/6J	12m	Male	WTL
C24	C57BL/6J	12m	Male	WTL
C25	C57BL/6J	6w	Male	NMO
C26	C57BL/6J	6w	Male	NMO
C27	C57BL/6J	6w	Male	NMO
C28	C57BL/6J	6w	Male	NMO
C29	C57BL/6J	6w	Male	NMO
C30	C57BL/6J	6w	Male	NMO
C31	C57BL/6J	6w	Male	NMO
C32	C57BL/6J	6w	Male	NMO
C33	C57BL/6J	6w	Male	NMO
C34	C57BL/6J	6w	Male	NMO
C35	C57BL/6J	7w	Male	ZYU
C36	C57BL/6J	7w	Male	ZYU
C37	C57BL/6J	7w	Male	ZYU
C38	C57BL/6J	7w	Male	ZYU
C39	C57BL/6J	7w	Male	ZYU
C40	C57BL/6J	7w	Male	ZYU
C41	C57BL/6J	7w	Male	ZYU
C42	C57BL/6J	7w	Male	ZYU
C43	C57BL/6J	7w	Male	ZYU
C44	C57BL/6J	7w	Male	ZYU
B1	BALB/c	7w	Male	WTL
B2	BALB/c	7w	Male	WTL
B3	BALB/c	7w	Male	WTL
B4	BALB/c	7w	Male	WTL
B5	BALB/c	7w	Male	WTL
B6	BALB/c	7w	Male	WTL
B7	BALB/c	7w	Male	WTL
B8	BALB/c	7w	Male	WTL
B9	BALB/c	7w	Male	WTL
B10	BALB/c	7w	Male	WTL
B11	BALB/c	7w	Male	NMO
B12	BALB/c	7w	Male	NMO
B13	BALB/c	7w	Male	NMO
B14	BALB/c	7w	Male	NMO
B15	BALB/c	7w	Male	NMO
B16	BALB/c	7w	Male	NMO
B17	BALB/c	7w	Male	NMO
B18	BALB/c	7w	Male	NMO
B19	BALB/c	7w	Male	NMO
B20	BALB/c	7w	Male	NMO
B21	BALB/c	7w	Male	ZYU
B22	BALB/c	7w	Male	ZYU
B23	BALB/c	7w	Male	ZYU
B24	BALB/c	7w	Male	ZYU
B25	BALB/c	7w	Male	ZYU
B26	BALB/c	7w	Male	ZYU
B27	BALB/c	7w	Male	ZYU
B28	BALB/c	7w	Male	ZYU
B29	BALB/c	7w	Male	ZYU
B30	BALB/c	7w	Male	ZYU
I1	ICR	7w	Male	WTL
I2	ICR	7w	Male	WTL
I3	ICR	7w	Male	WTL
I4	ICR	7w	Male	WTL
I5	ICR	7w	Male	WTL
I6	ICR	7w	Male	WTL
I7	ICR	7w	Male	WTL
I8	ICR	7w	Male	WTL
I9	ICR	7w	Male	WTL
I10	ICR	7w	Male	WTL
I11	ICR	7w	Male	NMO
I12	ICR	7w	Male	NMO
I13	ICR	7w	Male	NMO
I14	ICR	7w	Male	NMO
I15	ICR	7w	Male	NMO
I16	ICR	7w	Male	NMO
I17	ICR	7w	Male	NMO
I18	ICR	7w	Male	NMO
I19	ICR	7w	Male	NMO
I20	ICR	7w	Male	NMO
I21	ICR	7w	Male	ZYU
I22	ICR	7w	Male	ZYU
I23	ICR	7w	Male	ZYU
I24	ICR	7w	Male	ZYU
I25	ICR	7w	Male	ZYU
I26	ICR	7w	Male	ZYU
I27	ICR	7w	Male	ZYU
I28	ICR	7w	Male	ZYU
I29	ICR	7w	Male	ZYU
I30	ICR	7w	Male	ZYU
N1	C57BL/6J	7w	Male	ZYU
N2	C57BL/6J	7w	Male	ZYU
N3	C57BL/6J	7w	Male	ZYU
N4	C57BL/6J	7w	Male	ZYU
N5	C57BL/6J	7w	Male	ZYU
N6	C57BL/6J	7w	Male	ZYU
N7	C57BL/6J	7w	Male	ZYU
N8	C57BL/6J	7w	Male	ZYU
N9	C57BL/6J	7w	Male	ZYU
N10	C57BL/6J	7w	Male	ZYU
G1	C57BL/6J	7w	Male	Shanghai Tenth People’s Hospital
G2	C57BL/6J	7w	Male
G3	C57BL/6J	7w	Male
G4	C57BL/6J	7w	Male
G5	C57BL/6J	7w	Male
G6	C57BL/6J	7w	Male
G control 1	C57BL/6J	7w	Male
G control 2	C57BL/6J	7w	Male
Notes: w: week, m: month. The commercial experimental mice used in this study were from three major experimental animal providers in China (WTL, NMO, and ZYU). The germ-free mice were provide by Shanghai Tenth People’s Hospital.

## Sheet: S2
Table S2 Summary of the culture media used in this study
The 7 most effective culture media
Cuture medium (Abbreciation)	Source or Composition/L	Culture condition	Bacteria/Fungi
Brain Heart Infusion Agar + L-cysteine hydrochloride hydrate + hemin + vitamin K (BHI1)	BHI (CM1135B) +0.5 g/L L-cysteine hydrochloride hydrate (C121800) + 10 mg/L hemin (H811002) + 1 mg/L vitamin K (V884043)	Aerobic/ Anaerobic	Bacteria
Brain Heart Infusion Agar + colistin sulphate + naladixic acid + L-cysteine hydrochloride hydrate + hemin + vitamin K (BHI2)	BHI + 10 mg/L colistin sulphate (C9810-1) + 5 mg/L naladixic acid (N8878) + 0.5 g/L L-cysteine hydrochloride hydrate (C121800) + 10 mg/L hemin (H811002) + 1 mg/L vitamin K(V884043)	Aerobic/ Anaerobic	Bacteria
Actinomyces Isolation Agar (AIA)	2.0g/L Sodium caseinate (M029018) + 0.1 g/L L-Asparagine (A105949) + 4.0 g/L Sodium propionate (V900330) + 0.5 g/L Dipotassium phosphate (P418694) + 0.1 g/L Magnesium sulfate (M2643) + 0.001 g/L Ferrous sulfate (F871869) + 20 g/L Agar (214010)	Aerobic/ Anaerobic	Bacteria
Chocolate Agar	From Becton Dickinson (BD) 228950	Aerobic/ Anaerobic	Bacteria
Yeast extract-Casein hydrolysate Fatty Acids (YCFA)	From Solarbio LA4040	Aerobic/ Anaerobic	Bacteria
Yeast Extract Peptone Dextrose (YPD)	10 g/L Yeast Extract (212750), 20 g/L Peptone (211677), 20 g/L Glucose (G8270), 20 g/L Agar	Aerobic	Fungi
Czapek-Dox agar (CDA)	From PhytoTech Lab (C506)	Aerobic	Fungi
The other 23 culture media
Culture medium (Abbreciation)	Source or Composition/L	Culture condition	Bacteria/Fungi
Brain Heart Infusion Agar (BHI)	From Thermo Scientific CM1135B	Aerobic/ Anaerobic	Bacteria
Brain Heart Infusion Agar + colistin sulphate + naladixic acid (BHI-CN)	BHI + 10 mg/L colistin sulphate (C9810-1) + 5 mg/L naladixic acid (N8878)	Aerobic/ Anaerobic	Bacteria
Columbia Blood Agar with 5% Sheep Blood (CBA)	From Becton Dickinson (BD), Cat. No. 254071	Aerobic/ Anaerobic	Bacteria
Tryptic Soy Broth (TSB)	BA-257107.06	Aerobic/ Anaerobic	Bacteria
Bifidobacterium Selective Media (BSM)	Sigma 88517	Aerobic/ Anaerobic	Bacteria
Cooked meat medium (BEEF)	98 g/L Beef Heart (CB2514) + 20 g/L Proteose Peptone (P885893) + 2 g/L Dextrose (G8270) + 5 g/L Sodium Chloride (S5886)	Aerobic/ Anaerobic	Bacteria
Phenylethyl Alcohol Agar with 5% sheep's blood (PEA)	From Becton Dickinson (BD), 221739	Aerobic/ Anaerobic	Bacteria
Colistin Naladixic Acid Agar with 5% sheep's blood (CNA)	From Becton Dickinson (BD), PA-254007.06	Aerobic/ Anaerobic	Bacteria
Mannitol Slat Agar (MSA)	From Becton Dickinson (BD), 211407	Aerobic/ Anaerobic	Bacteria
de Man, Rogosa-Sharpe Agar (MRS)	From Solarbio M8330	Aerobic/ Anaerobic	Bacteria
Bacteroides Bile Esculin Agar (BBE)	From QDRS BIOTEC 12146	Aerobic/ Anaerobic	Bacteria
MacConkey Agar (MAC)	From PD PM0801	Aerobic/ Anaerobic	Bacteria
Deoxycholate Agar (DOC)	From Thermo Scientific CM0163B	Aerobic/ Anaerobic	Bacteria
D1 nutrient Agar (D1)	From Mast Group DM 179	Aerobic/ Anaerobic	Bacteria
Kanamycin Vancomycin Laked Blood Agar (KVLB)	tryptic soy agar (22091) + 0.1 μg/mL kanamycin (A600286) + 7.5 μg/mL vancomycin (S17059) + 10 μg/mL vitamin K 1 + 0.05 ng/mL hemin + 5% laked horse blood (SR0048C)	Aerobic/ Anaerobic	Bacteria
Gifu anaerobic medium (GAM)	GMNB-GAM01	Aerobic/ Anaerobic	Bacteria
Potato dextrose agar (PDA)	From Coolaber PM0520 + 10 g/L Yeast extract + 30 mg/L colistin + 30 mg/L vancomycin + 30 mg/L imipenem (MK0787)	Aerobic	Fungi
Sabouraud dextrose broth (SDB)	From Millipore 1.46366 + 5% Defibrinated sheep blood (P-62) + 5% rumen juice (A1101-01) + 20 g/L Agar	Aerobic	Fungi
Glycine-vancomycin polymyxin B agar	From BINDER AB113	Aerobic	Fungi
Schaedler agar	Malt extract (218630), ox bile (B8631), oleic acid (O1008), glycerol (G8190), Tween 60 (P1629), colistin (30 mg/L), vancomycin (30 mg/L), and imipenem (30 mg/L)	Aerobic	Fungi
Malt agar	From Coolaber MM1051	Aerobic	Fungi
Dixon agar	From HAIBO HB9217 + 30 mg/L Colistin, 30 mg/L vancomycin, + 30 mg/L imipenem	Aerobic	Fungi
CHROMagar Candida	From HY-WKM8001	Aerobic	Fungi
Reference:
Lagier, Jean-Christophe, Saber Khelaifia, Maryam Tidjani Alou, Sokhna Ndongo, Niokhor Dione, Perrine Hugon, Aurelia Caputo, et al. 2016. “Culture of previously uncultured members of the human gut microbiota by culturomics.” Nature Microbiology 1: https://doi.org/10.1038/nmicrobiol.2016.203

## Sheet: S3-species in each organ
Table S3 Information of the microbial species isolated from the mouse organs by culturomics
		Count (CFU)								Tissue weight
Mouse Code	Microbial species	Total count	Liver	Lung	Kidney	Spleen	Brain	Heart	Blood	Liver(g)	Lung(g)	Kidney(g)	Spleen(g)	Brain(g)	Heart(g)	Blood(ml)	Tissues with microbes	Culture conditions with microbial colonies observed
C1	Lysinibacillus odysseyi	1							1	1.2437	0.1753	0.3284	0.0801	0.4318	0.1322	0.45	blood	YCFA anaerobic
C1	Moraxella osloensis	2			2					1.2437	0.1753	0.3284	0.0801	0.4318	0.1322	0.45	kidneys	AIA aerobic
C1	Staphylococcus epidermidis	9			4		5			1.2437	0.1753	0.3284	0.0801	0.4318	0.1322	0.45	kidneys, brain	YCFA anaerobic, YPD aerobic
C1	Escherichia coli	37			37					1.2437	0.1753	0.3284	0.0801	0.4318	0.1322	0.45	kidneys	YCFA aerobic
C1	Alcaligenes faecalis	690	690							1.2437	0.1753	0.3284	0.0801	0.4318	0.1322	0.45	liver	YPD aerobic
C1	Enterococcus faecalis	1						1		1.2437	0.1753	0.3284	0.0801	0.4318	0.1322	0.45	heart	chocolate aerobic
C1	Staphylococcus lentus	27			27					1.2437	0.1753	0.3284	0.0801	0.4318	0.1322	0.45	kidneys	chocolate anaerobic
C1	Bacillus cereus	1					1			1.2437	0.1753	0.3284	0.0801	0.4318	0.1322	0.45	brain	BHI3 anaerobic
C1	Acinetobacter pittii	30			30					1.2437	0.1753	0.3284	0.0801	0.4318	0.1322	0.45	kidneys	chocolate aerobic
C1	Staphylococcus hominis	1	1							1.2437	0.1753	0.3284	0.0801	0.4318	0.1322	0.45	liver	BHI3 aerobic
C1	Ligilactobacillus murinus	399		2	390		7			1.2437	0.1753	0.3284	0.0801	0.4318	0.1322	0.45	lungs, brain, kidneys	BHI3 anaerobic, BHI4 anaerobic, YCFA anaerobic, BHI3 aerobic, BHI4 aerobic, YCFA aerobic, YPD aerobic
C1	Micrococcus luteus	4					1	2	1	1.2437	0.1753	0.3284	0.0801	0.4318	0.1322	0.45	blood, heart, brain	BHI3 anaerobic, BHI3 aerobic, AIA aerobic
C1	Staphylococcus capitis	1	1							1.2437	0.1753	0.3284	0.0801	0.4318	0.1322	0.45	liver	BHI3 aerobic
C2	Micrococcus luteus	10009		1		1	2	10005		1.2617	0.1845	0.332	0.0711	0.5547	0.1089	0.45	lungs, brain, spleen, heart	YCFA anaerobic, AIA aerobic, BHI3 aerobic, Chocolate aerobic
C2	Ligilactobacillus murinus	1	1							1.2617	0.1845	0.332	0.0711	0.5547	0.1089	0.45	liver	YPD aerobic
C2	Tsukamurella inchonensis	1					1			1.2617	0.1845	0.332	0.0711	0.5547	0.1089	0.45	brain	YCFA anaerobic
C2	Staphylococcus xylosus	2						2		1.2617	0.1845	0.332	0.0711	0.5547	0.1089	0.45	heart	Chocolate anaerobic
C2	Moraxella sp.	4	4							1.2617	0.1845	0.332	0.0711	0.5547	0.1089	0.45	liver	Chocolate anaerobic, Chocolate aerobic
C2	Moraxella catarrhalis	2	2							1.2617	0.1845	0.332	0.0711	0.5547	0.1089	0.45	liver	Chocolate aerobic
C2	Corynebacterium tuberculostearicum	13							13	1.2617	0.1845	0.332	0.0711	0.5547	0.1089	0.45	blood	BHI3 aerobic
C2	Staphylococcus lentus	1						1		1.2617	0.1845	0.332	0.0711	0.5547	0.1089	0.45	heart	Chocolate anaerobic
C2	Alcaligenes faecalis	1						1		1.2617	0.1845	0.332	0.0711	0.5547	0.1089	0.45	heart	Chocolate anaerobic
C2	Staphylococcus epidermidis	1	1							1.2617	0.1845	0.332	0.0711	0.5547	0.1089	0.45	liver	Chocolate anaerobic
C2	Moraxella osloensis	2	1				1			1.2617	0.1845	0.332	0.0711	0.5547	0.1089	0.45	liver, brain	YCFA anaerobic, BHI3 aerobic
C3	Micrococcus luteus	3		1	1	1				1.6399	0.2474	0.3957	0.1027	0.5667	0.1679	0	lungs, spleen, kidneys	BHI4 anaerobic, AIA aerobic, YCFA aerobic
C4	Delftia acidovorans	1			1					1.1937	0.1557	0.2633	0.075	0.4814	0.128	0.63	kidneys	AIA aerobic
C4	Staphylococcus nepalensis	4		3					1	1.1937	0.1557	0.2633	0.075	0.4814	0.128	0.63	blood, lungs	YCFA anaerobic, BHI3 anaerobic, BHI3 aerobic, BHI4 aerobic
C4	Lysinibacillus sp.	260				260				1.1937	0.1557	0.2633	0.075	0.4814	0.128	0.63	spleen	BHI3 aerobic
C4	Lactobacillus gasseri	1			1					1.1937	0.1557	0.2633	0.075	0.4814	0.128	0.63	kidneys	BHI4 aerobic
C4	Staphylococcus lentus	13	3		8	2				1.1937	0.1557	0.2633	0.075	0.4814	0.128	0.63	kidneys, liver, spleen	YCFA anaerobic, Chocolate aerobic, YCFA aerobic, YPD aerobic, CDA aerobic
C4	Alcaligenes faecalis	521				521				1.1937	0.1557	0.2633	0.075	0.4814	0.128	0.63	spleen	Chocolate aerobic, YCFA aerobic, BHI3 aerobic, AIA aerobic
C4	Brevundimonas albigilva	1			1					1.1937	0.1557	0.2633	0.075	0.4814	0.128	0.63	kidneys	AIA aerobic
C5	Acinetobacter schindleri	47	47							1.2028	0.1575	0.2618	0.083	0.4482	0.153	0.4	liver	AIA aerobic
C5	Staphylococcus warneri	2				1		1		1.2028	0.1575	0.2618	0.083	0.4482	0.153	0.4	spleen, heart	Chocolate anaerobic, AIA anaerobic
C5	Cutibacterium acnes	1		1						1.2028	0.1575	0.2618	0.083	0.4482	0.153	0.4	lungs	BHI3 aerobic
C5	Staphylococcus epidermidis	1						1		1.2028	0.1575	0.2618	0.083	0.4482	0.153	0.4	heart	Chocolate aerobic
C5	Moraxella osloensis	1						1		1.2028	0.1575	0.2618	0.083	0.4482	0.153	0.4	heart	YPD aerobic
C6	Micrococcus luteus	2	1				1			0.9745	0.1564	0.233	0.053	0.312	0.126	0.18	liver, brain	YPD aerobic, BHI4 aerobic
C6	Staphylococcus hominis	3				2	1			0.9745	0.1564	0.233	0.053	0.312	0.126	0.18	brain, spleen	Chocolate aerobic, CDA aerobic
C6	Streptococcus danieliae	221					221			0.9745	0.1564	0.233	0.053	0.312	0.126	0.18	brain	BHI3 anaerobic
C6	Lysinibacillus fusiformis	1					1			0.9745	0.1564	0.233	0.053	0.312	0.126	0.18	brain	AIA aerobic
C6	Staphylococcus cohnii	1					1			0.9745	0.1564	0.233	0.053	0.312	0.126	0.18	brain	Chocolate aerobic
C6	Staphylococcus epidermidis	37			1		36			0.9745	0.1564	0.233	0.053	0.312	0.126	0.18	kidneys, brain	Chocolate aerobic, BHI4 anaerobic
C6	Moraxella osloensis	1	1							0.9745	0.1564	0.233	0.053	0.312	0.126	0.18	liver	Chocolate anaerobic
C6	Elizabethkingia anophelis	208					208			0.9745	0.1564	0.233	0.053	0.312	0.126	0.18	brain	BHI3 anaerobic
C7	Staphylococcus warneri	2	2							0.9986	0.1575	0.2767	0.0458	0.4425	0.1422	0.5	liver	AIA aerobic
C7	Staphylococcus epidermidis	91					91			0.9986	0.1575	0.2767	0.0458	0.4425	0.1422	0.5	brain	YCFA anaerobic
C7	Kocuria rhizophila	16	16							0.9986	0.1575	0.2767	0.0458	0.4425	0.1422	0.5	liver	AIA anaerobic
C7	Moraxella sp.	1			1					0.9986	0.1575	0.2767	0.0458	0.4425	0.1422	0.5	kidneys	BHI3 anaerobic
C7	Alcaligenes faecalis	4	4							0.9986	0.1575	0.2767	0.0458	0.4425	0.1422	0.5	liver	AIA anaerobic
C7	Bacillus licheniformis	164			164					0.9986	0.1575	0.2767	0.0458	0.4425	0.1422	0.5	kidneys	BHI3 aerobic
C7	Moraxella osloensis	1			1					0.9986	0.1575	0.2767	0.0458	0.4425	0.1422	0.5	kidneys	BHI3 anaerobic
C8	Acinetobacter sp.	8465	4660	1616	1	464	1060	664		0.9346	0.1814	0.2122	0.0555	0.3356	0.116	0.4	lungs, liver, brain, spleen, kidneys, heart	CDA aerobic, AIA aerobic
C8	Brevundimonas diminuta	47439	115	11360	10236	3995	17200	4533		0.9346	0.1814	0.2122	0.0555	0.3356	0.116	0.4	lungs, liver, brain, spleen, kidneys, heart	YPD aerobic, BHI4 aerobic, BHI3 aerobic, Chocolate aerobic, AIA aerobic, YCFA aerobic, BHI3 anaerobic, BHI4 anaerobic, YCFA anaerobic
C8	Micrococcus lacusdianchii	468						468		0.9346	0.1814	0.2122	0.0555	0.3356	0.116	0.4	heart	AIA aerobic
C8	Pseudochrobactrum kiredjianiae	2826		2790	1	35				0.9346	0.1814	0.2122	0.0555	0.3356	0.116	0.4	lungs, spleen, kidneys	YCFA anaerobic
C8	Staphylococcus aureus	1				1				0.9346	0.1814	0.2122	0.0555	0.3356	0.116	0.4	spleen	CDA aerobic
C8	Candida guilliermondii	49	12	13		9	3	12		0.9346	0.1814	0.2122	0.0555	0.3356	0.116	0.4	lungs, brain, spleen, heart, liver	CDA aerobic, CDA aerobic, AIA aerobic, AIA anaerobic
C8	Alcaligenes faecalis	202386	102438	48564	12571	5993	24256	8564		0.9346	0.1814	0.2122	0.0555	0.3356	0.116	0.4	lungs, liver, brain, spleen, kidneys, heart	Chocolate aerobic, YCFA aerobic, BHI3 aerobic, AIA aerobic, YPD aerobic, BHI3 anaerobic, BHI4 anaerobic, YCFA anaerobic, AIA anaerobic, Chocolate anaerobic
C8	Bacillus pumilus	1			1					0.9346	0.1814	0.2122	0.0555	0.3356	0.116	0.4	kidneys	Chocolate anaerobic
C8	Mycobacteroides abscessus	502				499		3		0.9346	0.1814	0.2122	0.0555	0.3356	0.116	0.4	spleen, heart	BHI4 aerobic
C8	Pseudochrobactrum asaccharolyticum	28916	5021	7837	8561	4646	3	2848		0.9346	0.1814	0.2122	0.0555	0.3356	0.116	0.4	lungs, liver, brain, spleen, kidneys, heart	BHI3 anaerobic, BHI4 anaerobic, YCFA anaerobic, AIA anaerobic, Chocolate anaerobic
C9	Saccharomyces cerevisiae	1		1						1.1416	0.2394	0.379	0.0667	0.3913	0.1818	0.9	lungs	Chocolate anaerobic
C9	Dermacoccus sp.	1		1						1.1416	0.2394	0.379	0.0667	0.3913	0.1818	0.9	lungs	Chocolate aerobic
C9	Micrococcus luteus	1	1							1.1416	0.2394	0.379	0.0667	0.3913	0.1818	0.9	liver	AIA aerobic
C9	Corynebacterium tuberculostearicum	1	1							1.1416	0.2394	0.379	0.0667	0.3913	0.1818	0.9	liver	Chocolate aerobic
C9	Lactobacillus johnsonii	1							1	1.1416	0.2394	0.379	0.0667	0.3913	0.1818	0.9	blood	BHI4 anaerobic
C9	Mammaliicoccus lentus	3	3							1.1416	0.2394	0.379	0.0667	0.3913	0.1818	0.9	liver	BHI4 aerobic, YCFA aerobic
C10	Acinetobacter johnsonii	1		1						1.6485	0.2396	0.3809	0.0878	0.4517	0.1534	0.87	lungs	BHI3 anaerobic
C10	Micrococcus luteus	4	2			1		1		1.6485	0.2396	0.3809	0.0878	0.4517	0.1534	0.87	liver, spleen, heart	CDA aerobic, YCFA aerobic, BHI3 aerobic, BHI3 anaerobic
C10	Staphylococcus hominis	4	1				3			1.6485	0.2396	0.3809	0.0878	0.4517	0.1534	0.87	brain, liver	Chocolate anaerobic
C10	Pseudomonas fulva	1		1						1.6485	0.2396	0.3809	0.0878	0.4517	0.1534	0.87	lungs	Chocolate anaerobic
C10	Dermacoccus sp.	1					1			1.6485	0.2396	0.3809	0.0878	0.4517	0.1534	0.87	brain	YCFA anaerobic
C10	Lysinibacillus xylanilyticus	1			1					1.6485	0.2396	0.3809	0.0878	0.4517	0.1534	0.87	kidneys	BHI3 anaerobic
C10	Alcaligenes faecalis	1				1				1.6485	0.2396	0.3809	0.0878	0.4517	0.1534	0.87	spleen	BHI3 anaerobic
C10	Escherichia coli	32	13		19					1.6485	0.2396	0.3809	0.0878	0.4517	0.1534	0.87	liver, kidneys	Chocolate aerobic, YCFA aerobic, BHI3 aerobic, AIA aerobic, YPD aerobic, CDA aerobic, BHI3 anaerobic, YCFA anaerobic, Chocolate anaerobic
C10	Staphylococcus epidermidis	1	1							1.6485	0.2396	0.3809	0.0878	0.4517	0.1534	0.87	liver	BHI4 anaerobic
C11	Bacillus sp. (in: firmicutes)	1	1							1.3729	0.2188	0.3566	0.0495	0.3767	0.1657	0.7	liver	Chocolate aerobic
C11	Staphylococcus warneri	8	8							1.3729	0.2188	0.3566	0.0495	0.3767	0.1657	0.7	liver	Chocolate anaerobic
C11	Micrococcus luteus	4	2		1		1			1.3729	0.2188	0.3566	0.0495	0.3767	0.1657	0.7	liver, brain, kidneys	AIA aerobic, YCFA aerobic, YPD aerobic, Chocolate anaerobic
C11	Staphylococcus hominis	3	3							1.3729	0.2188	0.3566	0.0495	0.3767	0.1657	0.7	liver	BHI4 aerobic, Chocolate anaerobic
C11	Mammaliicoccus lentus	8			8					1.3729	0.2188	0.3566	0.0495	0.3767	0.1657	0.7	kidneys	CDA aerobic
C11	Alcaligenes faecalis	1			1					1.3729	0.2188	0.3566	0.0495	0.3767	0.1657	0.7	kidneys	Chocolate anaerobic
C11	Staphylococcus epidermidis	10	8	1	1					1.3729	0.2188	0.3566	0.0495	0.3767	0.1657	0.7	liver, lungs, kidneys	Chocolate anaerobic
C11	Moraxella osloensis	1			1					1.3729	0.2188	0.3566	0.0495	0.3767	0.1657	0.7	kidneys	AIA anaerobic
C12	Bacillus infantis	1								1.3348	0.148	0.4057	0.0892	0.3682	0.1446	0.6	blood	YCFA anaerobic
C12	Lactobacillus johnsonii	14			3		11			1.3348	0.148	0.4057	0.0892	0.3682	0.1446	0.6	brain, kidneys	YPD aerobic, BHI4 anaerobic
C12	Yimella sp.	1		1						1.3348	0.148	0.4057	0.0892	0.3682	0.1446	0.6	lungs	BHI4 anaerobic
C12	Staphylococcus warneri	19					19			1.3348	0.148	0.4057	0.0892	0.3682	0.1446	0.6	brain	BHI4 anaerobic
C12	Micrococcus luteus	6						6		1.3348	0.148	0.4057	0.0892	0.3682	0.1446	0.6	heart	AIA aerobic, BHI4 aerobic
C12	Comamonas aquatica	1					1			1.3348	0.148	0.4057	0.0892	0.3682	0.1446	0.6	brain	BHI4 aerobic
C12	Bordetella hinzii	1242	1222		5	8	7			1.3348	0.148	0.4057	0.0892	0.3682	0.1446	0.6	brain, liver, spleen, kidneys	CDA aerobic, YPD aerobic, AIA aerobic, Chocolate anaerobic
C12	Staphylococcus hominis	7		1		6				1.3348	0.148	0.4057	0.0892	0.3682	0.1446	0.6	lungs, spleen	BHI4 anaerobic
C12	Brevundimonas diminuta	22			7	8	2	5		1.3348	0.148	0.4057	0.0892	0.3682	0.1446	0.6	brain, spleen, kidneys, heart	BHII4 aerobic, YPD aerobic, Chocolate aerobic, YCFA aerobic
C12	Staphylococcus pasteuri	4			4					1.3348	0.148	0.4057	0.0892	0.3682	0.1446	0.6	kidneys	BHI4 anaerobic
C12	Lysinibacillus sp.	45	42			2		1		1.3348	0.148	0.4057	0.0892	0.3682	0.1446	0.6	liver, spleen, heart	BHI4 aerobic, YPD aerobic, Chocolate anaerobic
C12	Pseudochrobactrum kiredjianiae	3			3					1.3348	0.148	0.4057	0.0892	0.3682	0.1446	0.6	kidneys	Chocolate anaerobic
C12	Staphylococcus aureus	266					266			1.3348	0.148	0.4057	0.0892	0.3682	0.1446	0.6	brain	CDA aerobic
C12	Alcaligenes faecalis	55577	42880		3448	4462	1728	3059		1.3348	0.148	0.4057	0.0892	0.3682	0.1446	0.6	liver, brain, spleen, kidneys, heart	Chocolate aerobic, YCFA aerobic, BHI3 AIA aerobic, BHI4 aerobic, YPD aerobic, CDA aerobic, BHI3 anaerobic, YCFA anaerobic, AIA anaerobic, Chocolate anaerobic
C12	Microbacterium sp. HBUM179437	112	74		9	4	4	21		1.3348	0.148	0.4057	0.0892	0.3682	0.1446	0.6	liver, brain, spleen, kidneys, heart	BHI4 aerobic, YPD aerobic
C12	Cutibacterium acnes	1		1						1.3348	0.148	0.4057	0.0892	0.3682	0.1446	0.6	lungs	BHI3 aerobic
C12	Dietzia sp.	1						1		1.3348	0.148	0.4057	0.0892	0.3682	0.1446	0.6	heart	YCFA anaerobic
C12	Enhydrobacter sp.	42	42							1.3348	0.148	0.4057	0.0892	0.3682	0.1446	0.6	liver	BHI4 aerobic
C12	Staphylococcus epidermidis	18	1		17					1.3348	0.148	0.4057	0.0892	0.3682	0.1446	0.6	kidneys, liver	YCFA aerobic, BHI4 aerobic, YPD aerobic, BHI4 anaerobic
C13	Acinetobacter sp.	5676		1224	1972	1200		1280		1.1538	0.1904	0.3663	0.0561	0.4286	0.1708	0.62	lungs, spleen, kidneys, heart	CDA aerobic
C13	Curtobacterium sp.	2						2		1.1538	0.1904	0.3663	0.0561	0.4286	0.1708	0.62	heart	BHI4 aerobic
C13	Brevundimonas diminuta	59767	20167	13433	8061	6822	1605	9679		1.1538	0.1904	0.3663	0.0561	0.4286	0.1708	0.62	lungs, liver, brain, spleen, kidneys, heart	YPD aerobic, Chocolate aerobic, AIA aerobic, BHI4 aerobic, YCFA aerobic, BHI3 aerobic, BHI4 anaerobic
C13	Pseudochrobactrum kiredjianiae	20251	5000		10233		5000	18		1.1538	0.1904	0.3663	0.0561	0.4286	0.1708	0.62	liver, brain, kidneys, heart	BHI4 anaerobic
C13	Candida guilliermondii	350	248	52	24	23	3			1.1538	0.1904	0.3663	0.0561	0.4286	0.1708	0.62	lungs, liver, brain, spleen, kidneys	CDA aerobic, AIA aerobic
C13	Alcaligenes faecalis	281938	111690	24235	59010	10269	46763	29971		1.1538	0.1904	0.3663	0.0561	0.4286	0.1708	0.62	lungs, liver, brain, kidneys, spleen, heart	Chocolate aerobic, YCFA aerobic, AIA aerobic, YPD aerobic, BHI3 aerobic, CDA aerobic, BHI3 anaerobic, YCFA anaerobic, AIA anaerobic, Chocolate anaerobic
C13	Klebsiella pneumoniae	38					38			1.1538	0.1904	0.3663	0.0561	0.4286	0.1708	0.62	brain	BHI4 aerobic
C13	Escherichia coli	55				55				1.1538	0.1904	0.3663	0.0561	0.4286	0.1708	0.62	spleen	AIA anaerobic
C13	Mycobacteroides abscessus	1				1				1.1538	0.1904	0.3663	0.0561	0.4286	0.1708	0.62	spleen	YPD aerobic
C13	Pseudochrobactrum asaccharolyticum	41107	5000	10000	10000	1088	5000	10019		1.1538	0.1904	0.3663	0.0561	0.4286	0.1708	0.62	lungs, liver, brain, spleen, kidneys, heart	BHI4 anaerobic, AIA anaerobic, Chocolate anaerobic
C13	Ligilactobacillus murinus	1767		5	1760			2		1.1538	0.1904	0.3663	0.0561	0.4286	0.1708	0.62	lungs, heart, kidneys	BHI4 aerobic, CDA aerobic
C14	Micrococcus luteus	24	6	13	1	4				1.5216	0.2551	0.2794	0.0959	0.366	0.1553	0.85	lungs, liver, spleen, kidneys	Chocolate aerobic, BHI4 aerobic, YPD aerobic, AIA anaerobic
C14	Staphylococcus hominis	15	1			2		12		1.5216	0.2551	0.2794	0.0959	0.366	0.1553	0.85	liver, spleen, heart	BHI4 aerobic, YCFA aerobic, YCFA anaerobic
C14	Alcaligenes faecalis	1							1	1.5216	0.2551	0.2794	0.0959	0.366	0.1553	0.85	blood	BHI3 anaerobic
C14	Escherichia coli	3		3						1.5216	0.2551	0.2794	0.0959	0.366	0.1553	0.85	lungs	BHI3 anaerobic, YCFA anaerobic, AIA anaerobic
C14	Cutibacterium acnes	2			1			1		1.5216	0.2551	0.2794	0.0959	0.366	0.1553	0.85	kidneys, heart	BHI4 aerobic
C14	Staphylococcus epidermidis	4					3	1		1.5216	0.2551	0.2794	0.0959	0.366	0.1553	0.85	brain, heart	BHI4 aerobic, YCFA anaerobic
C14	Moraxella osloensis	1		1						1.5216	0.2551	0.2794	0.0959	0.366	0.1553	0.85	lungs	YPD aerobic
C15	Bacillus cereus	1	1							0.6897	0.1638	0.1736	0.0904	0.4657	0.0946	0.07	liver	Chocolate aerobic
C15	Micrococcus luteus	5				1		4		0.6897	0.1638	0.1736	0.0904	0.4657	0.0946	0.07	spleen, heart	YCFA aerobic, BHI4 aerobic, AIA aerobic
C15	Bacillus Aryabhattai	1			1					0.6897	0.1638	0.1736	0.0904	0.4657	0.0946	0.07	kidneys	AIA anaerobic
C15	Burkholderia cenocepacia	2			2					0.6897	0.1638	0.1736	0.0904	0.4657	0.0946	0.07	kidneys	AIA anaerobic
C15	Staphylococcus saprophyticus	2	2							0.6897	0.1638	0.1736	0.0904	0.4657	0.0946	0.07	liver	AIA anaerobic, YCFA aerobic
C16	Bordetella hinzii	3		3					NA	0.6407	0.1567	0.1292	0.0453	0.4152	0.0832	NA	lungs	BHI3 aerobic
C16	Staphylococcus warneri	3			1			2	NA	0.6407	0.1567	0.1292	0.0453	0.4152	0.0832	NA	kidneys, heart	YPD aerobic, YCFA anaerobic
C16	Microbacterium sp.	1					1		NA	0.6407	0.1567	0.1292	0.0453	0.4152	0.0832	NA	brain	BHI4 anaerobic
C16	Micrococcus luteus	10000			10000				NA	0.6407	0.1567	0.1292	0.0453	0.4152	0.0832	NA	kidneys	BHI4 anaerobic
C16	Staphylococcus hominis	1	1						NA	0.6407	0.1567	0.1292	0.0453	0.4152	0.0832	NA	liver	YCFA aerobic
C16	Cytobacillus kochii	3		3					NA	0.6407	0.1567	0.1292	0.0453	0.4152	0.0832	NA	lungs	BHI3 aerobic
C17	Staphylococcus warneri	5					5		NA	0.7198	0.1442	0.1444	0.0411	0.3857	0.0789	NA	brain	BHI3 anaerobic
C17	Pseudomonas fulva	5					5		NA	0.7198	0.1442	0.1444	0.0411	0.3857	0.0789	NA	brain	YPD aerobic
C17	Ligilactobacillus murinus	8	1	7					NA	0.7198	0.1442	0.1444	0.0411	0.3857	0.0789	NA	lungs, liver	YPD aerobic
C17	Staphylococcus hominis	1		1					NA	0.7198	0.1442	0.1444	0.0411	0.3857	0.0789	NA	lungs	BHI4 anaerobic
C17	Kineococcus radiotolerans	1					1		NA	0.7198	0.1442	0.1444	0.0411	0.3857	0.0789	NA	brain	YPD aerobic
C17	Bacillus cereus	10						10	NA	0.7198	0.1442	0.1444	0.0411	0.3857	0.0789	NA	heart	Chocolate anaerobic
C17	Brevundimonas naejangsanensis	4					4		NA	0.7198	0.1442	0.1444	0.0411	0.3857	0.0789	NA	brain	YPD aerobic
C17	Enterococcus faecalis	40		40					NA	0.7198	0.1442	0.1444	0.0411	0.3857	0.0789	NA	lungs	YPD aerobic
C17	Staphylococcus epidermidis	3				1	2		NA	0.7198	0.1442	0.1444	0.0411	0.3857	0.0789	NA	brain, spleen	BHI3 anaerobic, Chocolate anaerobic
C17	Staphylococcus pasteuri	2					2		NA	0.7198	0.1442	0.1444	0.0411	0.3857	0.0789	NA	brain	BHI3 anaerobic
C18	Lactobacillus johnsonii	5	1		4				NA	0.7166	0.1119	0.1379	0.0524	0.4157	0.0949	NA	liver, kidneys	BHI4 anaerobic, BHI3 aerobic, BHI3 anaerobic, YPD aerobic
C18	Enterococcus faecalis	2			2				NA	0.7166	0.1119	0.1379	0.0524	0.4157	0.0949	NA	kidneys	YPD aerobic
C18	Corynebacterium tuberculostearicum	323		323					NA	0.7166	0.1119	0.1379	0.0524	0.4157	0.0949	NA	lungs	BHI4 anaerobic
C18	Staphylococcus warneri	2			1			1	NA	0.7166	0.1119	0.1379	0.0524	0.4157	0.0949	NA	heart, kidneys	BHI3 aerobic, BHI4 anaerobic
C18	Micrococcus luteus	2					2		NA	0.7166	0.1119	0.1379	0.0524	0.4157	0.0949	NA	brain	Chocolate aerobic
C18	Ligilactobacillus murinus	5			5				NA	0.7166	0.1119	0.1379	0.0524	0.4157	0.0949	NA	kidneys	BHI3 aerobic
C18	Stenotrophomonas maltophilia	11	11						NA	0.7166	0.1119	0.1379	0.0524	0.4157	0.0949	NA	liver	Chocolate anaerobic
C18	Staphylococcus hominis	8						8	NA	0.7166	0.1119	0.1379	0.0524	0.4157	0.0949	NA	heart	YCFA anaerobic
C18	Brevundimonas diminuta	13	13						NA	0.7166	0.1119	0.1379	0.0524	0.4157	0.0949	NA	liver	Chocolate anaerobic
C18	Lysinibacillus sphaericus	1	1						NA	0.7166	0.1119	0.1379	0.0524	0.4157	0.0949	NA	liver	BHI3 anaerobic
C18	Kytococcus sedentarius	91		91					NA	0.7166	0.1119	0.1379	0.0524	0.4157	0.0949	NA	lungs	BHI4 anaerobic
C18	Rhodococcus sp.	2	2						NA	0.7166	0.1119	0.1379	0.0524	0.4157	0.0949	NA	liver	Chocolate anaerobic
C18	Staphylococcus epidermidis	7	7						NA	0.7166	0.1119	0.1379	0.0524	0.4157	0.0949	NA	liver	AIA aerobic
C19	Staphylococcus warneri	4	4						NA	0.7829	0.1535	0.1647	0.0576	0.4045	0.0901	NA	liver	BHI4 aerobic
C19	Staphylococcus hominis	21	21						NA	0.7829	0.1535	0.1647	0.0576	0.4045	0.0901	NA	liver	YPD aerobic
C19	Brevundimonas diminuta	2	2						NA	0.7829	0.1535	0.1647	0.0576	0.4045	0.0901	NA	liver	BHI3 anaerobic
C19	Bacillus cereus	1					1		NA	0.7829	0.1535	0.1647	0.0576	0.4045	0.0901	NA	brain	BHI3 anaerobic
C19	Staphylococcus epidermidis	15	15						NA	0.7829	0.1535	0.1647	0.0576	0.4045	0.0901	NA	liver	YPD aerobic
C20	Micrococcus endophyticus	2					2		NA	0.9235	0.1451	0.179	0.0507	0.4279	0.0899	NA	brain	AIA aerobic
C20	Aneurinibacillus aneurinilyticus	1				1			NA	0.9235	0.1451	0.179	0.0507	0.4279	0.0899	NA	spleen	BHI3 anaerobic
C20	Bacillus sp. (in: firmicutes)	1			1				NA	0.9235	0.1451	0.179	0.0507	0.4279	0.0899	NA	kidneys	AIA aerobic
C20	Micrococcus luteus	1					1		NA	0.9235	0.1451	0.179	0.0507	0.4279	0.0899	NA	brain	Chocolate anaerobic
C20	Dietzia sp.	5000					5000		NA	0.9235	0.1451	0.179	0.0507	0.4279	0.0899	NA	brain	YCFA anaerobic
C20	Staphylococcus aureus	1				1			NA	0.9235	0.1451	0.179	0.0507	0.4279	0.0899	NA	spleen	Chocolate aerobic
C20	Kocuria sp.	1					1		NA	0.9235	0.1451	0.179	0.0507	0.4279	0.0899	NA	brain	Chocolate anaerobic
C20	Lysinibacillus fusiformis	5000					5000		NA	0.9235	0.1451	0.179	0.0507	0.4279	0.0899	NA	brain	YCFA anaerobic
C20	Staphylococcus epidermidis	1				1			NA	0.9235	0.1451	0.179	0.0507	0.4279	0.0899	NA	spleen	Chocolate aerobic
C21	Micrococcus luteus	20						20	NA	1.4651	0.2224	0.3439	0.0774	0.4654	0.1997	NA	heart	YPD aerobic
C21	Staphylococcus hominis	1		1					NA	1.4651	0.2224	0.3439	0.0774	0.4654	0.1997	NA	lungs	YCFA aerobic
C21	Staphylococcus warneri	3		3					NA	1.4651	0.2224	0.3439	0.0774	0.4654	0.1997	NA	lungs	BHI4 aerobic
C22	Micrococcus endophyticus	1		1					NA	1.3944	0.2216	0.3181	0.0751	0.4926	0.1685	NA	lungs	AIA aerobic
C22	Sphingomonas sp.	1			1				NA	1.3944	0.2216	0.3181	0.0751	0.4926	0.1685	NA	kidneys	YPD aerobic
C22	Lactobacillus johnsonii	2		1	1				NA	1.3944	0.2216	0.3181	0.0751	0.4926	0.1685	NA	lungs, kidneys	BHI3 aerobic, YPD aerobic
C22	Bacillus cereus	1	1						NA	1.3944	0.2216	0.3181	0.0751	0.4926	0.1685	NA	liver	BHI4 aerobic
C22	Microbacterium sp.	374			374				NA	1.3944	0.2216	0.3181	0.0751	0.4926	0.1685	NA	kidneys	AIA aerobic
C22	Ligilactobacillus murinus	4	4						NA	1.3944	0.2216	0.3181	0.0751	0.4926	0.1685	NA	liver	BHI4 aerobic, YPD aerobic
C22	Dietzia maris	128			128				NA	1.3944	0.2216	0.3181	0.0751	0.4926	0.1685	NA	kidneys	AIA aerobic
C22	Staphylococcus epidermidis	1			1				NA	1.3944	0.2216	0.3181	0.0751	0.4926	0.1685	NA	kidneys	Chocolate aerobic
C23	Lactobacillus johnsonii	70	15		55				NA	1.417	0.2383	0.3577	0.0642	0.4151	0.1998	NA	kidneys, liver	BHI3 aerobic, BHI4 aerobic, BHI4 anaerobic, YPD aerobic, BHI3 anaerobic
C23	Ligilactobacillus murinus	6		3	3				NA	1.417	0.2383	0.3577	0.0642	0.4151	0.1998	NA	lungs, kidneys	AIA anaerobic, BHI3 anaerobic
C23	Bacillus safensis	1						1	NA	1.417	0.2383	0.3577	0.0642	0.4151	0.1998	NA	heart	Chocolate anaerobic
C23	Streptococcus danieliae	7				7			NA	1.417	0.2383	0.3577	0.0642	0.4151	0.1998	NA	spleen	BHI3 anaerobic
C23	Staphylococcus epidermidis	8				8			NA	1.417	0.2383	0.3577	0.0642	0.4151	0.1998	NA	spleen	BHI3 anaerobic
C24	Micrococcus luteus	5		1		3		1	NA	1.1908	0.2013	0.3497	0.0765	0.4393	0.1701	NA	lungs, spleen, heart	YCFA aerobic, AIA anaerobic, YCFA anaerobic
C24	Bacillus cereus	1					1		NA	1.1908	0.2013	0.3497	0.0765	0.4393	0.1701	NA	brain	YCFA aerobic
C24	Staphylococcus aureus	1		1					NA	1.1908	0.2013	0.3497	0.0765	0.4393	0.1701	NA	lungs	Chocolate aerobic
C25	Micrococcus luteus	9012					9012		NA	1.2098	0.1829	0.2446	0.0738	0.4471	0.1311	NA	brain	BHI4 anaerobic, Chocolate aerobic
C25	Staphylococcus hominis	1					1		NA	1.2098	0.1829	0.2446	0.0738	0.4471	0.1311	NA	brain	BHI3 anaerobic
C25	Lysinibacillus fusiformis	1			1				NA	1.2098	0.1829	0.2446	0.0738	0.4471	0.1311	NA	kidneys	BHI3 anaerobic
C25	Staphylococcus xylosus	1	1						NA	1.2098	0.1829	0.2446	0.0738	0.4471	0.1311	NA	liver	YCFA anaerobic
C25	Bacillus cereus	1		1					NA	1.2098	0.1829	0.2446	0.0738	0.4471	0.1311	NA	lungs	AIA anaerobic
C25	Staphylococcus cohnii	1					1		NA	1.2098	0.1829	0.2446	0.0738	0.4471	0.1311	NA	brain	BHI3 anaerobic
C25	Mammaliicoccus lentus	1			1				NA	1.2098	0.1829	0.2446	0.0738	0.4471	0.1311	NA	kidneys	AIA anaerobic
C25	Bacillus pumilus	1	1						NA	1.2098	0.1829	0.2446	0.0738	0.4471	0.1311	NA	liver	AIA anaerobic
C25	Dietzia massiliensis	1					1		NA	1.2098	0.1829	0.2446	0.0738	0.4471	0.1311	NA	brain	YCFA anaerobic
C26	Micrococcus luteus	1296	1296						NA	1.2553	0.1795	0.3314	0.0796	0.5636	0.1167	NA	liver	Chocolate aerobic
C26	Bacillus cereus	37	37						NA	1.2553	0.1795	0.3314	0.0796	0.5636	0.1167	NA	liver	BHI3 aerobic, BHI4 aerobic, Chocolate aerobic, AIA aerobic, YCFA aerobic
C26	Lysinibacillus sphaericus	15	15						NA	1.2553	0.1795	0.3314	0.0796	0.5636	0.1167	NA	liver	BHI4 aerobic, YCFA aerobic, Chocolate aerobic
C26	Bacillus sp. (in: firmicutes)	10	10						NA	1.2553	0.1795	0.3314	0.0796	0.5636	0.1167	NA	liver	BHI3 aerobic, BHI4 aerobic, Chocolate aerobic
C26	Lysinibacillus fusiformis	5	5						NA	1.2553	0.1795	0.3314	0.0796	0.5636	0.1167	NA	liver	AIA aerobic
C27	Lactobacillus johnsonii	108			108				NA	1.3428	0.1821	0.3382	0.0785	0.4641	0.1444	NA	kidneys	BHI3 aerobic, BHI4 aerobic, BHI4 anaerobic, YPD aerobic, BHI3 anaerobic, Chocolate aerobic
C27	Staphylococcus epidermidis	15			2		13		NA	1.3428	0.1821	0.3382	0.0785	0.4641	0.1444	NA	brain, kidneys	AIA anaerobic, BHI3 anaerobic
C27	Microbacterium testaceum	10					10		NA	1.3428	0.1821	0.3382	0.0785	0.4641	0.1444	NA	brain	BHI4 aerobic
C27	Ligilactobacillus murinus	7			7				NA	1.3428	0.1821	0.3382	0.0785	0.4641	0.1444	NA	kidneys	BHI3 aerobic
C27	Bacillus sp. (in: firmicutes)	6			6				NA	1.3428	0.1821	0.3382	0.0785	0.4641	0.1444	NA	kidneys	BHI4 aerobic
C27	Janibacter melonis	1				1			NA	1.3428	0.1821	0.3382	0.0785	0.4641	0.1444	NA	spleen	YCFA aerobic
C28	Kocuria palustris	7			7				NA	1.1375	0.1775	0.3219	0.075	0.5368	0.1384	NA	kidneys	BHI3 anaerobic
C28	Micrococcus luteus	3			3				NA	1.1375	0.1775	0.3219	0.075	0.5368	0.1384	NA	kidneys	BHI3 anaerobic
C28	Microbacterium sp.	1		1					NA	1.1375	0.1775	0.3219	0.075	0.5368	0.1384	NA	lungs	Chocolate anaerobic
C28	Brachybacterium paraconglomeratum	1			1				NA	1.1375	0.1775	0.3219	0.075	0.5368	0.1384	NA	kidneys	BHI3 anaerobic
C29	Kocuria rosea	92		92					NA	1.437	0.1728	0.3091	0.0611	0.4471	0.1204	NA	lungs	BHI3 aerobic
C29	Staphylococcus hominis	10				10			NA	1.437	0.1728	0.3091	0.0611	0.4471	0.1204	NA	spleen	Chocolate anaerobic
C29	Staphylococcus epidermidis	9				9			NA	1.437	0.1728	0.3091	0.0611	0.4471	0.1204	NA	spleen	Chocolate anaerobic
C29	Ligilactobacillus murinus	3			3				NA	1.437	0.1728	0.3091	0.0611	0.4471	0.1204	NA	kidneys	BHI4 anaerobic, Chocolate anaerobic
C29	Dietzia maris	3	3						NA	1.437	0.1728	0.3091	0.0611	0.4471	0.1204	NA	liver	YCFA anaerobic
C29	Lysinibacillus sphaericus	2					2		NA	1.437	0.1728	0.3091	0.0611	0.4471	0.1204	NA	brain	BHI3 anaerobic
C29	Kocuria palustris	1	1						NA	1.437	0.1728	0.3091	0.0611	0.4471	0.1204	NA	liver	BHI4 aerobic
C29	Micrococcus luteus	1		1					NA	1.437	0.1728	0.3091	0.0611	0.4471	0.1204	NA	lungs	YCFA anaerobic
C29	Enterococcus faecalis	1	1						NA	1.437	0.1728	0.3091	0.0611	0.4471	0.1204	NA	liver	BHI4 aerobic
C29	Microbacterium sp.	1		1					NA	1.437	0.1728	0.3091	0.0611	0.4471	0.1204	NA	lungs	Chocolate anaerobic
C29	Bacillus pumilus	1			1				NA	1.437	0.1728	0.3091	0.0611	0.4471	0.1204	NA	kidneys	AIA aerobic
C29	Gordonia hongkongensis	1				1			NA	1.437	0.1728	0.3091	0.0611	0.4471	0.1204	NA	spleen	YPD aerobic
C29	Microbacterium sp. HBUM179310	1						1	NA	1.437	0.1728	0.3091	0.0611	0.4471	0.1204	NA	heart	BHI4 anaerobic
C30	Corynebacterium tuberculostearicum	2014	2014						NA	1.3836	0.1794	0.3211	0.0603	0.4845	0.121	NA	liver	CDA aerobic, YPD aerobic
C30	Staphylococcus epidermidis	383	383						NA	1.3836	0.1794	0.3211	0.0603	0.4845	0.121	NA	liver	YPD aerobic
C30	Peribacillus simplex	15						15	NA	1.3836	0.1794	0.3211	0.0603	0.4845	0.121	NA	heart	Chocolate aerobic
C30	Bacillus sp.	11						11	NA	1.3836	0.1794	0.3211	0.0603	0.4845	0.121	NA	heart	Chocolate aerobic
C30	Bacillus toyonensis	4				1	3		NA	1.3836	0.1794	0.3211	0.0603	0.4845	0.121	NA	brain, spleen	Chocolate aerobic
C30	Ligilactobacillus murinus	2			2				NA	1.3836	0.1794	0.3211	0.0603	0.4845	0.121	NA	kidneys	YPD aerobic
C30	Staphylococcus xylosus	2						2	NA	1.3836	0.1794	0.3211	0.0603	0.4845	0.121	NA	heart	BHI3 anaerobic
C30	Rhodococcus sp.	1				1			NA	1.3836	0.1794	0.3211	0.0603	0.4845	0.121	NA	spleen	YCFA aerobic
C30	Priestia megaterium	1				1			NA	1.3836	0.1794	0.3211	0.0603	0.4845	0.121	NA	spleen	YPD aerobic
C30	Bacillus piscis	1				1			NA	1.3836	0.1794	0.3211	0.0603	0.4845	0.121	NA	spleen	YCFA aerobic
C30	Bacillus sp. (in: firmicutes)	1						1	NA	1.3836	0.1794	0.3211	0.0603	0.4845	0.121	NA	heart	YCFA anaerobic
C31	Micrococcus luteus	4032	4032						NA	1.2806	0.1923	0.3302	0.0729	0.4629	0.1418	NA	liver	Chocolate anaerobic
C32	Micrococcus luteus	2		1	1				NA	1.2251	0.1725	0.3202	0.064	0.4487	0.1166	NA	lungs, kidneys	Chocolate aerobic, AIA aerobic
C32	Kocuria palustris	2						2	NA	1.2251	0.1725	0.3202	0.064	0.4487	0.1166	NA	heart	Chocolate aerobic
C32	Corynebacterium tuberculostearicum	1	1						NA	1.2251	0.1725	0.3202	0.064	0.4487	0.1166	NA	liver	Chocolate aerobic
C32	Staphylococcus haemolyticus	1	1						NA	1.2251	0.1725	0.3202	0.064	0.4487	0.1166	NA	liver	BHI4 anaerobic
C32	Enhydrobacter sp.	1					1		NA	1.2251	0.1725	0.3202	0.064	0.4487	0.1166	NA	brain	AIA anaerobic
C33	Staphylococcus epidermidis	5					5		NA	1.2939	0.1972	0.2929	0.0735	0.4972	0.1253	NA	brain	BHI3 anaerobic
C33	Bacillus cereus	4		4					NA	1.2939	0.1972	0.2929	0.0735	0.4972	0.1253	NA	lungs	BHI4 aerobic
C33	Paenibacillus sp.	1	1						NA	1.2939	0.1972	0.2929	0.0735	0.4972	0.1253	NA	liver	BHI4 aerobic
C34	Micrococcus luteus	20000						20000	NA	1.1497	0.1712	0.2963	0.0679	0.4573	0.1296	NA	heart	Chocolate aerobic
C34	Curtobacterium oceanosedimentum	6					6		NA	1.1497	0.1712	0.2963	0.0679	0.4573	0.1296	NA	brain	BHI3 aerobic
C34	Priestia megaterium	1						1	NA	1.1497	0.1712	0.2963	0.0679	0.4573	0.1296	NA	heart	YPD aerobic
C34	Cutibacterium acnes	1		1					NA	1.1497	0.1712	0.2963	0.0679	0.4573	0.1296	NA	lungs	BHI3 anaerobic
C34	Rhodococcus sp	1		1					NA	1.1497	0.1712	0.2963	0.0679	0.4573	0.1296	NA	lungs	BHI3 anaerobic
C34	Metabacillus niabensis	1				1			NA	1.1497	0.1712	0.2963	0.0679	0.4573	0.1296	NA	spleen	Chocolate anaerobic
C35	Staphylococcus sp.	2		2					NA	1.3677	0.149	0.2577	0.0649	0.3916	0.1106	NA	lungs	YCFA anaerobic
C35	Ligilactobacillus murinus	4		4					NA	1.3677	0.149	0.2577	0.0649	0.3916	0.1106	NA	lungs	BHI3 aerobic, BHI4 aerobic
C35	Kytococcus sedentarius	1				1			NA	1.3677	0.149	0.2577	0.0649	0.3916	0.1106	NA	spleen	YPD aerobic
C35	Lysinibacillus fusiformis	4		4					NA	1.3677	0.149	0.2577	0.0649	0.3916	0.1106	NA	lungs	BHI3 aerobic
C35	Streptococcus oralis	5		5					NA	1.3677	0.149	0.2577	0.0649	0.3916	0.1106	NA	lungs	BHI4 aerobic
C35	Streptococcus danieliae	7		5					NA	1.3677	0.149	0.2577	0.0649	0.3916	0.1106	NA	lungs	BHI3 aerobic, YCFA anaerobic, YCFA aerobic
C35	Enhydrobacter sp.	11		11					NA	1.3677	0.149	0.2577	0.0649	0.3916	0.1106	NA	lungs	YCFA anaerobic
C35	Mammaliicoccus sciuri	1		1					NA	1.3677	0.149	0.2577	0.0649	0.3916	0.1106	NA	lungs	BHI4 aerobic
C36	Micrococcus luteus	1	1						NA	1.248	0.1658	0.2754	0.0553	0.467	0.1354	NA	liver	AIA aerobic
C36	Staphylococcus sp.	2		2					NA	1.248	0.1658	0.2754	0.0553	0.467	0.1354	NA	lungs	YPD aerobic
C36	Microbacterium paraoxydans	1	1						NA	1.248	0.1658	0.2754	0.0553	0.467	0.1354	NA	liver	BHI4 anaerobic
C36	Enhydrobacter sp.	3	2			1			NA	1.248	0.1658	0.2754	0.0553	0.467	0.1354	NA	liver,spleen	BHI3 anaerobic, YCFA anaerobic, YPD aerobic
C36	Paenibacillus provencensis	1					1		NA	1.248	0.1658	0.2754	0.0553	0.467	0.1354	NA	brain	YPD aerobic
C37	Micrococcus endophyticus	1		1					NA	1.2289	0.178	0.2743	0.0591	0.4888	0.1619	NA	lungs	YCFA aerobic
C37	Microbacterium sp.	1					1		NA	1.2289	0.178	0.2743	0.0591	0.4888	0.1619	NA	brain	Chocolate anaerobic
C37	Brevibacillus agri	1			1				NA	1.2289	0.178	0.2743	0.0591	0.4888	0.1619	NA	kidneys	YPD aerobic
C37	Staphylococcus haemolyticus	1			1				NA	1.2289	0.178	0.2743	0.0591	0.4888	0.1619	NA	kidneys	AIA aerobic
C37	Paenibacillus lactis	1						1	NA	1.2289	0.178	0.2743	0.0591	0.4888	0.1619	NA	heart	YPD aerobic
C37	Kocuria rosea	1					1		NA	1.2289	0.178	0.2743	0.0591	0.4888	0.1619	NA	brain	BHI3 aerobic
C37	Corynebacterium tuberculostearicum	8			1			7	NA	1.2289	0.178	0.2743	0.0591	0.4888	0.1619	NA	kidneys, heart	AIA aerobic, Chocolate aerobic
C37	Corynebacterium minutissimum	1						1	NA	1.2289	0.178	0.2743	0.0591	0.4888	0.1619	NA	heart	Chocolate aerobic
C37	Sphingomonas hunanensis	3					3		NA	1.2289	0.178	0.2743	0.0591	0.4888	0.1619	NA	brain	Chocolate anaerobic
C37	Priestia taiwanensis	1		1					NA	1.2289	0.178	0.2743	0.0591	0.4888	0.1619	NA	lungs	BHI3 aerobic
C37	Staphylococcus epidermidis	1		1					NA	1.2289	0.178	0.2743	0.0591	0.4888	0.1619	NA	lungs	YPD aerobic
C38	Micrococcus endophyticus	1						1	NA	0.8448	0.1857	0.3151	0.0604	0.4356	0.1432	NA	heart	BHI3 anaerobic
C38	Paenibacillus tumbae	1					1		NA	0.8448	0.1857	0.3151	0.0604	0.4356	0.1432	NA	brain	BHI3 aerobic
C38	Moraxella sp.	19						19	NA	0.8448	0.1857	0.3151	0.0604	0.4356	0.1432	NA	heart	YPD aerobic
C38	Acinetobacter lwoffii	1			1				NA	0.8448	0.1857	0.3151	0.0604	0.4356	0.1432	NA	kidneys	Chocolate anaerobic
C38	Rhizobium sp.	1						1	NA	0.8448	0.1857	0.3151	0.0604	0.4356	0.1432	NA	heart	YPD aerobic
C38	Sphingomonas mucosissima	1						1	NA	0.8448	0.1857	0.3151	0.0604	0.4356	0.1432	NA	heart	BHI3 anaerobic
C38	Moraxella osloensis	19						19	NA	0.8448	0.1857	0.3151	0.0604	0.4356	0.1432	NA	heart	YPD aerobic
C39	Micrococcus endophyticus	2				1		1	NA	1.1715	0.184	0.2399	0.0534	0.4467	0.1086	NA	heart, spleen	AIA aerobic, Chocolate anaerobic
C39	Micrococcus luteus	3	1		2				NA	1.1715	0.184	0.2399	0.0534	0.4467	0.1086	NA	liver, kidneys	YCFA aerobic, YPD aerobic
C39	Staphylococcus sp.	1		1					NA	1.1715	0.184	0.2399	0.0534	0.4467	0.1086	NA	lungs	BHI3 aerobic
C39	Staphylococcus hominis	1					1		NA	1.1715	0.184	0.2399	0.0534	0.4467	0.1086	NA	brain	BHI4 anaerobic
C39	Dermacoccus sp.	1			1				NA	1.1715	0.184	0.2399	0.0534	0.4467	0.1086	NA	kidneys	BHI4 anaerobic
C39	Moraxella sp.	3	3						NA	1.1715	0.184	0.2399	0.0534	0.4467	0.1086	NA	liver	YPD aerobic
C39	Corynebacterium tuberculostearicum	6					6		NA	1.1715	0.184	0.2399	0.0534	0.4467	0.1086	NA	brain	BHI4 aerobic
C39	Micrococcus porci	3	3						NA	1.1715	0.184	0.2399	0.0534	0.4467	0.1086	NA	liver	YPD aerobic
C39	Moraxella osloensis	4	4						NA	1.1715	0.184	0.2399	0.0534	0.4467	0.1086	NA	liver	YPD aerobic
C40	Microbacterium esteraromaticum	1	1						NA	1.1975	0.1613	0.2326	0.0483	0.418	0.1286	NA	liver	BHI4 anaerobic
C40	Micrococcus endophyticus	41						41	NA	1.1975	0.1613	0.2326	0.0483	0.418	0.1286	NA	heart	BHI3 aerobic, BHI4 aerobic, Chocolate aerobic, AIA aerobic, YCFA aerobic
C40	Acinetobacter schindleri	1		1					NA	1.1975	0.1613	0.2326	0.0483	0.418	0.1286	NA	lungs	Chocolate anaerobic
C40	Curtobacterium sp.	5						5	NA	1.1975	0.1613	0.2326	0.0483	0.418	0.1286	NA	heart	BHI3 aerobic
C40	Micrococcus luteus	2	1					1	NA	1.1975	0.1613	0.2326	0.0483	0.418	0.1286	NA	liver, heart	BHI4 aerobic, YCFA aerobic
C40	Pseudomonas fulva	3						3	NA	1.1975	0.1613	0.2326	0.0483	0.418	0.1286	NA	heart	BHI3 aerobic
C40	Microbacterium sp.	34		34					NA	1.1975	0.1613	0.2326	0.0483	0.418	0.1286	NA	lungs	BHI3 anaerobic, BHI4 anaerobic, AIA anaerobic
C40	Deinococcus ficus	5						5	NA	1.1975	0.1613	0.2326	0.0483	0.418	0.1286	NA	heart	AIA aerobic
C40	Brevundimonas vesicularis	2		2					NA	1.1975	0.1613	0.2326	0.0483	0.418	0.1286	NA	lungs	BHI3 anaerobic, Chocolate anaerobic
C40	Moraxella sp.	75		75					NA	1.1975	0.1613	0.2326	0.0483	0.418	0.1286	NA	lungs	BHI3 anaerobic, YCFA anaerobic, AIA anaerobic
C40	Acinetobacter lwoffii	11		11					NA	1.1975	0.1613	0.2326	0.0483	0.418	0.1286	NA	lungs	BHI3 anaerobic, YCFA anaerobic, Chocolate anaerobic
C40	Kytococcus sp.	2	1					1	NA	1.1975	0.1613	0.2326	0.0483	0.418	0.1286	NA	liver, heart	AIA aerobic, Chocolate anaerobic
C40	Deinococcus wulumuqiensis	1						1	NA	1.1975	0.1613	0.2326	0.0483	0.418	0.1286	NA	heart	AIA aerobic
C40	Janibacter melonis	8						8	NA	1.1975	0.1613	0.2326	0.0483	0.418	0.1286	NA	heart	Chocolate aerobic
C40	Enhydrobacter sp.	23		23					NA	1.1975	0.1613	0.2326	0.0483	0.418	0.1286	NA	lungs	YCFA anaerobic
C40	Tessaracoccus nasisuum	2						2	NA	1.1975	0.1613	0.2326	0.0483	0.418	0.1286	NA	heart	BHI3 aerobic
C40	Ligilactobacillus murinus	4	2		1	1			NA	1.1975	0.1613	0.2326	0.0483	0.418	0.1286	NA	liver, kidneys, spleen	BHI3 aerobic, Chocolate anaerobic, BHI4 anaerobic
C40	Moraxella osloensis	108		108					NA	1.1975	0.1613	0.2326	0.0483	0.418	0.1286	NA	lungs	BHI3 anaerobic, Chocolate anaerobic
C40	Brachybacterium muris	2						2	NA	1.1975	0.1613	0.2326	0.0483	0.418	0.1286	NA	heart	YCFA aerobic
C41	Micrococcus endophyticus	7			7				NA	1.1787	0.1635	0.2695	0.0489	0.45	0.1174	NA	kidneys	Chocolate aerobic
C41	Corynebacterium sp.	1	1						NA	1.1787	0.1635	0.2695	0.0489	0.45	0.1174	NA	liver	BHI3 anaerobic
C41	Lactobacillus johnsonii	8			8				NA	1.1787	0.1635	0.2695	0.0489	0.45	0.1174	NA	kidneys	BHI3 aerobic, Chocolate aerobic
C41	Ligilactobacillus murinus	22			22				NA	1.1787	0.1635	0.2695	0.0489	0.45	0.1174	NA	kidneys	BHI4 anaerobic, Chocolate aerobic, YCFA aerobic, BHI3 aerobic
C41	Sphingomonas hunanensis	1			1				NA	1.1787	0.1635	0.2695	0.0489	0.45	0.1174	NA	kidneys	BHI3 anaerobic
C41	Microbacterium lacus	108			108				NA	1.1787	0.1635	0.2695	0.0489	0.45	0.1174	NA	kidneys	Chocolate anaerobic
C42	Brevibacillus agri	1						1	NA	1.1136	0.1854	0.2366	0.0525	0.4128	0.1058	NA	heart	YPD aerobic
C42	Corynebacterium tuberculostearicum	14		14					NA	1.1136	0.1854	0.2366	0.0525	0.4128	0.1058	NA	lungs	BHI3 aerobic
C43	Micrococcus luteus	2					1	1	NA	1.3744	0.1951	0.2591	0.0542	0.404	0.1202	NA	brain, heart	BHI3 aerobic, Chocolate aerobic
C43	Staphylococcus hominis	1					1		NA	1.3744	0.1951	0.2591	0.0542	0.404	0.1202	NA	brain	BHI3 anaerobic
C43	Staphylococcus epidermidis	5				1	4		NA	1.3744	0.1951	0.2591	0.0542	0.404	0.1202	NA	brain, spleen	BHI4 aerobic
C43	Paenibacillus provencensis	1						1	NA	1.3744	0.1951	0.2591	0.0542	0.404	0.1202	NA	heart	YPD aerobic
C44	Microbacterium sp.	1				1			NA	1.1883	0.1764	0.2436	0.0655	0.4412	0.118	NA	spleen	AIA aerobic
C44	Micrococcus luteus	7				5	1	1	NA	1.1883	0.1764	0.2436	0.0655	0.4412	0.118	NA	brain, spleen, heart	Chocolate aerobic, YCFA aerobic
C44	Staphylococcus sp.	4			4				NA	1.1883	0.1764	0.2436	0.0655	0.4412	0.118	NA	kidneys	BHI4 aerobic, YCFA aerobic
C44	Ligilactobacillus murinus	3	1		2				NA	1.1883	0.1764	0.2436	0.0655	0.4412	0.118	NA	liver, kidneys	BHI3 anaerobic, BHI3 aerobic
C44	Aerococcus viridans	1					1		NA	1.1883	0.1764	0.2436	0.0655	0.4412	0.118	NA	brain	YPD aerobic
C44	Bacillus cereus	1			1				NA	1.1883	0.1764	0.2436	0.0655	0.4412	0.118	NA	kidneys	Chocolate aerobic
C44	Bacillus pumilus	1		1					NA	1.1883	0.1764	0.2436	0.0655	0.4412	0.118	NA	lungs	BHI3 anaerobic
B1	Geobacillus stearothermophilus	1		1					NA	1.1943	0.1599	0.2948	0.0733	0.3496	0.1427	NA	lungs	BHI3 anaerobic
B1	Niallia circulans	1				1			NA	1.1943	0.1599	0.2948	0.0733	0.3496	0.1427	NA	spleen	YCFA anaerobic
B1	Micrococcus luteus	4	1		1		1	1	NA	1.1943	0.1599	0.2948	0.0733	0.3496	0.1427	NA	heart, brain, kidneys, liver	AIA anaerobic, YCFA aerobic, AIA aerobic, YPD aerobic
B2	Saccharomyces cerevisiae	1					1		NA	0.8763	0.113	0.2561	0.0715	0.415	0.11	NA	brain	BHI3 anaerobic
B2	Micrococcus luteus	2				1	1		NA	0.8763	0.113	0.2561	0.0715	0.415	0.11	NA	brain, spleen	BHI4 aerobic, Chocolate anaerobic
B2	Enterococcus faecalis	2						2	NA	0.8763	0.113	0.2561	0.0715	0.415	0.11	NA	heart	BHI4 anaerobic
B2	Bacillus safensis	38						38	NA	0.8763	0.113	0.2561	0.0715	0.415	0.11	NA	heart	AIA anaerobic
B2	Staphylococcus hominis	1			1				NA	0.8763	0.113	0.2561	0.0715	0.415	0.11	NA	kidneys	YPD aerobic
B2	Peribacillus simplex	1	1						NA	0.8763	0.113	0.2561	0.0715	0.415	0.11	NA	liver	YCFA aerobic
B2	Microbacterium marinum	120						120	NA	0.8763	0.113	0.2561	0.0715	0.415	0.11	NA	heart	AIA anaerobic
B2	Bacillus pumilus	38						38	NA	0.8763	0.113	0.2561	0.0715	0.415	0.11	NA	heart	AIA anaerobic
B2	Bacillus licheniformis	1	1						NA	0.8763	0.113	0.2561	0.0715	0.415	0.11	NA	liver	YCFA aerobic
B2	Metabacillus niabensis	1	1						NA	0.8763	0.113	0.2561	0.0715	0.415	0.11	NA	liver	YCFA aerobic
B2	Staphylococcus epidermidis	10					10		NA	0.8763	0.113	0.2561	0.0715	0.415	0.11	NA	brain	Chocolate aerobic
B3	Micrococcus luteus	27		1				26	NA	1.1551	0.1698	0.24124	0.068	0.3632	0.1263	NA	lungs, heart	AIA aerobic, Chocolate anaerobic
B3	Bacillus sp. (in: firmicutes)	2				2			NA	1.1551	0.1698	0.24124	0.068	0.3632	0.1263	NA	spleen	YCFA aerobic
B3	Bacillus cereus	1				1			NA	1.1551	0.1698	0.24124	0.068	0.3632	0.1263	NA	spleen	YPD aerobic
B3	Bacillus toyonensis	1			1				NA	1.1551	0.1698	0.24124	0.068	0.3632	0.1263	NA	kidneys	YCFA anaerobic
B4	Bacillus infantis	1					1		NA	1.2772	0.1724	0.261	0.0715	0.4174	0.1214	NA	brain	YCFA anaerobic
B4	Pseudomonas fulva	28			28				NA	1.2772	0.1724	0.261	0.0715	0.4174	0.1214	NA	kidneys	AIA aerobic
B4	Microbacterium sp.	187			187				NA	1.2772	0.1724	0.261	0.0715	0.4174	0.1214	NA	kidneys	AIA aerobic
B4	Bacillus sp. (in: firmicutes)	3					3		NA	1.2772	0.1724	0.261	0.0715	0.4174	0.1214	NA	brain	YCFA anaerobic
B4	Microbacterium aurum	189	189						NA	1.2772	0.1724	0.261	0.0715	0.4174	0.1214	NA	liver	YCFA anaerobic
B4	Dietzia maris	422			422				NA	1.2772	0.1724	0.261	0.0715	0.4174	0.1214	NA	kidneys	AIA aerobic
B4	Microbacterium paraoxydans	188			188				NA	1.2772	0.1724	0.261	0.0715	0.4174	0.1214	NA	kidneys	AIA aerobic
B4	Metabacillus indicus	6			6				NA	1.2772	0.1724	0.261	0.0715	0.4174	0.1214	NA	kidneys	AIA aerobic
B4	Bacillus toyonensis	1			1				NA	1.2772	0.1724	0.261	0.0715	0.4174	0.1214	NA	kidneys	YCFA aerobic
B5	Bacillus infantis	5		5					NA	1.1181	0.155	0.2762	0.066	0.3721	0.1242	NA	lungs	AIA anaerobic
B5	Staphylococcus epidermidis	1						1	NA	1.1181	0.155	0.2762	0.066	0.3721	0.1242	NA	heart	Chocolate anaerobic
B5	Micrococcus luteus	1				1			NA	1.1181	0.155	0.2762	0.066	0.3721	0.1242	NA	spleen	BHI3 aerobic
B5	Paenibacillus lactis	1		1					NA	1.1181	0.155	0.2762	0.066	0.3721	0.1242	NA	lungs	YCFA aerobic
B5	Kocuria rosea	1	1						NA	1.1181	0.155	0.2762	0.066	0.3721	0.1242	NA	liver	YCFA anaerobic
B5	Aureimonas altamirensis	1	1						NA	1.1181	0.155	0.2762	0.066	0.3721	0.1242	NA	liver	YCFA anaerobic
B5	Cytobacillus firmus	1				1			NA	1.1181	0.155	0.2762	0.066	0.3721	0.1242	NA	spleen	YCFA anaerobic
B6	Micrococcus luteus	1		1					NA	1.1102	0.1462	0.279	0.0636	0.3652	0.1228	NA	lungs	AIA anaerobic
B7	Micrococcus endophyticus	1					1		NA	1.2035	0.1286	0.237	0.0786	0.3481	0.1326	NA	brain	YCFA anaerobic
B7	Kocuria palustris	1						1	NA	1.2035	0.1286	0.237	0.0786	0.3481	0.1326	NA	heart	BHI4 anaerobic
B7	Micrococcus luteus	3			1			2	NA	1.2035	0.1286	0.237	0.0786	0.3481	0.1326	NA	kidneys, heart	BHI3 anaerobic, YCFA anaerobic
B7	Staphylococcus hominis	20000				20000			NA	1.2035	0.1286	0.237	0.0786	0.3481	0.1326	NA	spleen	BHI3 anaerobic
B7	Priestia megaterium	1					1		NA	1.2035	0.1286	0.237	0.0786	0.3481	0.1326	NA	brain	BHI3 aerobic
B7	Rhodococcus sp.	1			1				NA	1.2035	0.1286	0.237	0.0786	0.3481	0.1326	NA	kidneys	BHI4 anaerobic
B7	Microbacterium marinum	1			1				NA	1.2035	0.1286	0.237	0.0786	0.3481	0.1326	NA	kidneys	BHI4 anaerobic
B7	Bosea sp.	1				1			NA	1.2035	0.1286	0.237	0.0786	0.3481	0.1326	NA	spleen	Chocolate anaerobic
B7	Bacillus toyonensis	2		2					NA	1.2035	0.1286	0.237	0.0786	0.3481	0.1326	NA	lungs	YCFA aerobic, YCFA anaerobic
B8	Geobacillus stearothermophilus	1				1			NA	1.1132	0.1746	0.2564	0.0783	0.4019	0.1269	NA	spleen	YCFA anaerobic
B8	Streptomyces pseudogriseolus	4	4						NA	1.1132	0.1746	0.2564	0.0783	0.4019	0.1269	NA	liver	BHI3 anaerobic
B8	Bacillus velezensis	1	1						NA	1.1132	0.1746	0.2564	0.0783	0.4019	0.1269	NA	liver	AIA aerobic
B9	Micrococcus endophyticus	10						10	NA	1.1204	0.1853	0.2433	0.0674	0.377	0.1306	NA	heart	BHI4 aerobic
B9	Dietzia maris	1		1					NA	1.1204	0.1853	0.2433	0.0674	0.377	0.1306	NA	lungs	Chocolate aerobic
B9	Bacillus licheniformis	1						1	NA	1.1204	0.1853	0.2433	0.0674	0.377	0.1306	NA	heart	BHI4 anaerobic
B9	Robertmurraya siralis	1		1					NA	1.1204	0.1853	0.2433	0.0674	0.377	0.1306	NA	lungs	YCFA anaerobic
B9	Staphylococcus epidermidis	4784				4784			NA	1.1204	0.1853	0.2433	0.0674	0.377	0.1306	NA	spleen	BHI3 aerobic
B10	Paracoccus yeei	2					2		NA	1.1438	0.14012	0.2841	0.0706	0.3277	0.1233	NA	brain	AIA aerobic, Chocolate aerobic
B10	Jeotgalicoccus sp. M3T9B12	1	1						NA	1.1438	0.14012	0.2841	0.0706	0.3277	0.1233	NA	liver	BHI3 anaerobic
B10	Arthrobacter oxidans	1					1		NA	1.1438	0.14012	0.2841	0.0706	0.3277	0.1233	NA	brain	Chocolate aerobic
B10	Lactobacillus johnsonii	2					2		NA	1.1438	0.14012	0.2841	0.0706	0.3277	0.1233	NA	brain	Chocolate anaerobic
B10	Microbacterium sp.	2					2		NA	1.1438	0.14012	0.2841	0.0706	0.3277	0.1233	NA	brain	Chocolate anaerobic
B10	Bacillus subtilis	2		2					NA	1.1438	0.14012	0.2841	0.0706	0.3277	0.1233	NA	lungs	Chocolate aerobic
B10	Staphylococcus aureus	3					3		NA	1.1438	0.14012	0.2841	0.0706	0.3277	0.1233	NA	brain	AIA anaerobic
B10	Bacillus tequilensis	1			1				NA	1.1438	0.14012	0.2841	0.0706	0.3277	0.1233	NA	kidneys	YCFA anaerobic
B10	Metabacillus indicus	1					1		NA	1.1438	0.14012	0.2841	0.0706	0.3277	0.1233	NA	brain	AIA anaerobic
B10	Robertmurraya siralis	1			1				NA	1.1438	0.14012	0.2841	0.0706	0.3277	0.1233	NA	kidneys	YCFA anaerobic
B10	Staphylococcus epidermidis	1					1		NA	1.1438	0.14012	0.2841	0.0706	0.3277	0.1233	NA	brain	Chocolate aerobic
B10	Lysinibacillus fusiformis	6					6		NA	1.1438	0.14012	0.2841	0.0706	0.3277	0.1233	NA	brain	Chocolate anaerobic
B10	Moraxella osloensis	1					1		NA	1.1438	0.14012	0.2841	0.0706	0.3277	0.1233	NA	brain	AIA anaerobic
B10	Actinomycetes bacterium	1					1		NA	1.1438	0.14012	0.2841	0.0706	0.3277	0.1233	NA	brain	Chocolate aerobic
B10	Bacillus toyonensis	2		1			1		NA	1.1438	0.14012	0.2841	0.0706	0.3277	0.1233	NA	lungs, brain	YCFA aerobic
B11	Microbacterium testaceum	2			2				NA	1.6591	0.2192	0.3949	0.12	0.4217	0.1365	NA	kidneys	BHI3 aerobic, Chocolate aerobic
B11	Microbacterium esteraromaticum	5			5				NA	1.6591	0.2192	0.3949	0.12	0.4217	0.1365	NA	kidneys	Chocolate anaerobic
B11	Micrococcus endophyticus	5			5				NA	1.6591	0.2192	0.3949	0.12	0.4217	0.1365	NA	kidneys	BHI4 aerobic, YCFA aerobic, YCFA anaerobic, BHI3 anaerobic, BHI3 aerobic
B11	Acinetobacter johnsonii	2			2				NA	1.6591	0.2192	0.3949	0.12	0.4217	0.1365	NA	kidneys	AIA anaerobic, YCFA anaerobic
B11	Bacillus sp. (in: firmicutes)	1		1					NA	1.6591	0.2192	0.3949	0.12	0.4217	0.1365	NA	lungs	YCFA anaerobic
B11	Acinetobacter schindleri	3			3				NA	1.6591	0.2192	0.3949	0.12	0.4217	0.1365	NA	kidneys	BHI3 anaerobic, Chocolate aerobic, AIA anaerobic
B11	Larkinella insperata	1			1				NA	1.6591	0.2192	0.3949	0.12	0.4217	0.1365	NA	kidneys	Chocolate anaerobic
B11	Micrococcus sp.	1		1					NA	1.6591	0.2192	0.3949	0.12	0.4217	0.1365	NA	lungs	YCFA aerobic
B11	Micrococcus luteus	1				1			NA	1.6591	0.2192	0.3949	0.12	0.4217	0.1365	NA	spleen	BHI3 aerobic
B11	Acinetobacter haemolyticus	2			2				NA	1.6591	0.2192	0.3949	0.12	0.4217	0.1365	NA	kidneys	AIA anaerobic
B11	Staphylococcus hominis	1			1				NA	1.6591	0.2192	0.3949	0.12	0.4217	0.1365	NA	kidneys	YCFA aerobic
B11	Microbacterium chocolatum	1			1				NA	1.6591	0.2192	0.3949	0.12	0.4217	0.1365	NA	kidneys	Chocolate aerobic
B11	Mycolicibacterium fortuitum	1			1				NA	1.6591	0.2192	0.3949	0.12	0.4217	0.1365	NA	kidneys	AIA aerobic
B11	Mycobacteroides abscessus	2			2				NA	1.6591	0.2192	0.3949	0.12	0.4217	0.1365	NA	kidneys	AIA aerobic, BHI3 aerobic
B11	Sphingomonas panni	3			3				NA	1.6591	0.2192	0.3949	0.12	0.4217	0.1365	NA	kidneys	AIA aerobic, BHI3 aerobic
B11	Acinetobacter lwoffii	4			4				NA	1.6591	0.2192	0.3949	0.12	0.4217	0.1365	NA	kidneys	YCFA aerobic, BHI3 anaerobic
B11	Lysinibacillus sp.	1			1				NA	1.6591	0.2192	0.3949	0.12	0.4217	0.1365	NA	kidneys	YCFA aerobic
B11	Bacillus cereus	1					1		NA	1.6591	0.2192	0.3949	0.12	0.4217	0.1365	NA	brain	BHI3 anaerobic
B11	Corynebacterium tuberculostearicum	20000	20000						NA	1.6591	0.2192	0.3949	0.12	0.4217	0.1365	NA	liver	BHI3 anaerobic
B11	Mycolicibacterium cosmeticum	1			1				NA	1.6591	0.2192	0.3949	0.12	0.4217	0.1365	NA	kidneys	AIA aerobic
B11	Sphingomonas hankookensis	6			6				NA	1.6591	0.2192	0.3949	0.12	0.4217	0.1365	NA	kidneys	BHI4 anaerobic, Chocolate aerobic
B11	Dietzia maris	1			1				NA	1.6591	0.2192	0.3949	0.12	0.4217	0.1365	NA	kidneys	AIA anaerobic
B11	Brevundimonas sp.	3			3				NA	1.6591	0.2192	0.3949	0.12	0.4217	0.1365	NA	kidneys	BHI4 anaerobic, Chocolate anaerobic
B11	Staphylococcus epidermidis	1		1					NA	1.6591	0.2192	0.3949	0.12	0.4217	0.1365	NA	lungs	BHI4 anaerobic
B11	Sphingomonas sp.	14			14				NA	1.6591	0.2192	0.3949	0.12	0.4217	0.1365	NA	kidneys	AIA aerobic, BHI4 anaerobic, BHI3 anaerobic, Chocolate anaerobic
B11	Pseudacidovorax intermedius	1			1				NA	1.6591	0.2192	0.3949	0.12	0.4217	0.1365	NA	kidneys	Chocolate aerobic
B11	Microbacterium sp.	2			2				NA	1.6591	0.2192	0.3949	0.12	0.4217	0.1365	NA	kidneys	BHI4 aerobic, YCFA aerobic
B11	Brevundimonas albigilva	5			5				NA	1.6591	0.2192	0.3949	0.12	0.4217	0.1365	NA	kidneys	BHI3 anaerobic, YCFA anaerobic, AIA aerobic, Chocolate aerobic
B12	Bacillus sp. (in: firmicutes)	1	1						NA	1.8032	0.2286	0.3643	0.1008	0.4105	0.1629	NA	liver	AIA aerobic
B12	Rothia amarae	26					26		NA	1.8032	0.2286	0.3643	0.1008	0.4105	0.1629	NA	brain	BHI3 anaerobic
B12	Lysinibacillus sp.	1					1		NA	1.8032	0.2286	0.3643	0.1008	0.4105	0.1629	NA	brain	Chocolate aerobic
B12	Bacillus cereus	2					2		NA	1.8032	0.2286	0.3643	0.1008	0.4105	0.1629	NA	brain	AIA aerobic, YCFA anaerobic
B12	Streptococcus danieliae	6	5		1				NA	1.8032	0.2286	0.3643	0.1008	0.4105	0.1629	NA	liver, kidneys	BHI3 anaerobic, YCFA aerobic, YCFA anaerobic, BHI4 aerobic, Chocolate aerobic, Chocolate anaerobic
B12	Staphylococcus epidermidis	1		1					NA	1.8032	0.2286	0.3643	0.1008	0.4105	0.1629	NA	lungs	AIA aerobic
B12	Yimella sp.	1						1	NA	1.8032	0.2286	0.3643	0.1008	0.4105	0.1629	NA	heart	Chocolate aerobic
B13	Microbacterium esteraromaticum	1						1	NA	1.8635	0.2387	0.4217	0.1269	0.4701	0.1122	NA	heart	YCFA aerobic
B13	Lactobacillus johnsonii	1			1				NA	1.8635	0.2387	0.4217	0.1269	0.4701	0.1122	NA	kidneys	BHI4 anaerobic
B13	Ligilactobacillus murinus	4	3		1				NA	1.8635	0.2387	0.4217	0.1269	0.4701	0.1122	NA	liver, kidneys	BHI4 aerobic, Chocolate anaerobic, Chocolate aerobic
B13	Staphylococcus haemolyticus	11		11					NA	1.8635	0.2387	0.4217	0.1269	0.4701	0.1122	NA	lungs	YCFA anaerobic
B13	Staphylococcus hominis	1	1						NA	1.8635	0.2387	0.4217	0.1269	0.4701	0.1122	NA	liver	BHI3 aerobic
B13	Limosilactobacillus reuteri	1			1				NA	1.8635	0.2387	0.4217	0.1269	0.4701	0.1122	NA	kidneys	BHI3 anaerobic
B13	Bacillus cereus	4					3	1	NA	1.8635	0.2387	0.4217	0.1269	0.4701	0.1122	NA	brain, heart	BHI3 anaerobic, Chocolate anaerobic
B13	Corynebacterium tuberculostearicum	1		1					NA	1.8635	0.2387	0.4217	0.1269	0.4701	0.1122	NA	lungs	BHI4 aerobic
B13	Micrococcus sp. A-2-28	20000						20000	NA	1.8635	0.2387	0.4217	0.1269	0.4701	0.1122	NA	heart	AIA aerobic
B13	Lactobacillus taiwanensis	5			5				NA	1.8635	0.2387	0.4217	0.1269	0.4701	0.1122	NA	kidneys	BHI3 aerobic, BHI4 aerobic
B14	Dermabacter vaginalis	1	1						NA	1.4729	0.2412	0.4233	0.1196	0.4446	0.141	NA	liver	BHI3 anaerobic
B14	Bacillus sp. (in: firmicutes)	2	1				1		NA	1.4729	0.2412	0.4233	0.1196	0.4446	0.141	NA	liver, brain	AIA anaerobic, YCFA anaerobic
B14	Ligilactobacillus murinus	20	20						NA	1.4729	0.2412	0.4233	0.1196	0.4446	0.141	NA	liver	BHI4 anaerobic, AIA anaerobic, Chocolate anaerobic, BHI3 anaerobic, YCFA anaerobic
B14	Staphylococcus hominis	1				1			NA	1.4729	0.2412	0.4233	0.1196	0.4446	0.141	NA	spleen	BHI4 aerobic
B14	Lysinibacillus sp.	1					1		NA	1.4729	0.2412	0.4233	0.1196	0.4446	0.141	NA	brain	BHI4 anaerobic
B14	Bacillus cereus	2	1		1				NA	1.4729	0.2412	0.4233	0.1196	0.4446	0.141	NA	liver, kidneys	AIA anaerobic, CDA aerobic
B14	Dietzia maris	1				1			NA	1.4729	0.2412	0.4233	0.1196	0.4446	0.141	NA	spleen	CDA aerobic
B14	Streptococcus danieliae	7	5		2				NA	1.4729	0.2412	0.4233	0.1196	0.4446	0.141	NA	liver, kidneys	AIA anaerobic, Chocolate anaerobic, YCFA anaerobic
B15	Bacillus tequilensis	1	1						NA	1.7438	0.2052	0.3813	0.0878	0.4098	0.1567	NA	liver	CDA aerobic
B15	Corynebacterium faecium	18	5	13					NA	1.7438	0.2052	0.3813	0.0878	0.4098	0.1567	NA	lungs, liver	CDA aerobic, YCFA anaerobic, BHI3 anaerobic, BHI4 anaerobic
B15	Bacillus cereus	1	1						NA	1.7438	0.2052	0.3813	0.0878	0.4098	0.1567	NA	liver	CDA aerobic
B15	Corynebacterium tuberculostearicum	1	1						NA	1.7438	0.2052	0.3813	0.0878	0.4098	0.1567	NA	liver	CDA aerobic
B15	Streptococcus danieliae	1	1						NA	1.7438	0.2052	0.3813	0.0878	0.4098	0.1567	NA	liver	BHI3 anaerobic
B15	Staphylococcus epidermidis	2				1		1	NA	1.7438	0.2052	0.3813	0.0878	0.4098	0.1567	NA	spleen, heart	BHI3 aerobic, YCFA aerobic
B15	Shouchella clausii	1	1						NA	1.7438	0.2052	0.3813	0.0878	0.4098	0.1567	NA	liver	YCFA anaerobic
B16	Lactobacillus johnsonii	1			1				NA	1.7573	0.1842	0.3822	0.1249	0.4426	0.1382	NA	kidneys	BHI4 aerobic
B16	Bacillus sp. (in: firmicutes)	3	3						NA	1.7573	0.1842	0.3822	0.1249	0.4426	0.1382	NA	liver	AIA aerobic, Chocolate aerobic
B16	Kocuria rhizophila	4	4						NA	1.7573	0.1842	0.3822	0.1249	0.4426	0.1382	NA	liver	BHI4 anaerobic
B16	Staphylococcus haemolyticus	1				1			NA	1.7573	0.1842	0.3822	0.1249	0.4426	0.1382	NA	spleen	BHI4 aerobic
B16	Lysinibacillus sp.	6	6						NA	1.7573	0.1842	0.3822	0.1249	0.4426	0.1382	NA	liver	AIA aerobic, BHI4 aerobic, YCFA anaerobic
B16	Bacillus cereus	6	5		1				NA	1.7573	0.1842	0.3822	0.1249	0.4426	0.1382	NA	liver, kidneys	Chocolate aerobic, AIA anaerobic, Chocolate anaerobic, BHI3 aerobic
B16	Lysinibacillus fusiformis	5	5						NA	1.7573	0.1842	0.3822	0.1249	0.4426	0.1382	NA	liver	BHI3 aerobic, Chocolate aerobic, AIA aerobic
B17	Bacillus infantis	8						8	NA	1.3792	0.1878	0.3536	0.1096	0.4321	0.2058	NA	heart	BHI3 anaerobic
B17	Kytococcus sp.	1					1		NA	1.3792	0.1878	0.3536	0.1096	0.4321	0.2058	NA	brain	Chocolate aerobic
B17	Metabacillus niabensis	2						2	NA	1.3792	0.1878	0.3536	0.1096	0.4321	0.2058	NA	heart	BHI3 anaerobic
B17	Lysinibacillus sp.	1		1					NA	1.3792	0.1878	0.3536	0.1096	0.4321	0.2058	NA	lungs	Chocolate aerobic
B17	Bacillus cereus	2					2		NA	1.3792	0.1878	0.3536	0.1096	0.4321	0.2058	NA	brain	BHI3 anaerobic
B17	Streptococcus danieliae	1			1				NA	1.3792	0.1878	0.3536	0.1096	0.4321	0.2058	NA	kidneys	BHI4 aerobic
B17	Cutibacterium acnes	1	1						NA	1.3792	0.1878	0.3536	0.1096	0.4321	0.2058	NA	liver	BHI4 aerobic
B18	Micrococcus endophyticus	1						1	NA	1.5132	0.235	0.3213	0.1075	0.4238	0.1439	NA	heart	BHI4 aerobic
B18	Lysinibacillus sp.	4			4				NA	1.5132	0.235	0.3213	0.1075	0.4238	0.1439	NA	kidneys	BHI3 aerobic, BHI4 anaerobic, Chocolate anaerobic
B18	Bacillus cereus	6	1		4		1		NA	1.5132	0.235	0.3213	0.1075	0.4238	0.1439	NA	liver, brain, kidneys	BHI4 aerobic, Chocolate anaerobic, Chocolate aerobic, AIA anaerobic, YCFA anaerobic
B18	Bacillus subtilis	1	1						NA	1.5132	0.235	0.3213	0.1075	0.4238	0.1439	NA	liver	BHI3 aerobic
B18	Bacillus pumilus	1					1		NA	1.5132	0.235	0.3213	0.1075	0.4238	0.1439	NA	brain	BHI3 aerobic
B18	Staphylococcus epidermidis	2						2	NA	1.5132	0.235	0.3213	0.1075	0.4238	0.1439	NA	heart	AIA anaerobic
B18	Moraxella osloensis	1		1					NA	1.5132	0.235	0.3213	0.1075	0.4238	0.1439	NA	lungs	Chocolate aerobic
B18	Micrococcus lacusdianchii	1	1						NA	1.5132	0.235	0.3213	0.1075	0.4238	0.1439	NA	liver	YCFA aerobic
B18	Lysinibacillus fusiformis	2			2				NA	1.5132	0.235	0.3213	0.1075	0.4238	0.1439	NA	kidneys	BHI3 aerobic, Chocolate aerobic
B18	Enhydrobacter sp. ITCr12	1		1					NA	1.5132	0.235	0.3213	0.1075	0.4238	0.1439	NA	lungs	Chocolate aerobic
B19	Microbacterium sp.	1			1				NA	1.4015	0.2121	0.4097	0.0953	0.4045	0.1453	NA	kidneys	Chocolate anaerobic
B19	Bacillus cereus	2	1				1		NA	1.4015	0.2121	0.4097	0.0953	0.4045	0.1453	NA	liver, brain	BHI3 anaerobic, Chocolate anaerobic
B19	Moraxella osloensis	1						1	NA	1.4015	0.2121	0.4097	0.0953	0.4045	0.1453	NA	heart	BHI3 aerobic
B19	Paenibacillus quercus	1			1				NA	1.4015	0.2121	0.4097	0.0953	0.4045	0.1453	NA	kidneys	BHI3 aerobic
B19	Lysinibacillus fusiformis	104			104				NA	1.4015	0.2121	0.4097	0.0953	0.4045	0.1453	NA	kidneys	BHI3 aerobic
B20	Microbacterium esteraromaticum	1						1	NA	1.8196	0.2459	0.4223	0.0991	0.4702	0.1508	NA	heart	BHI3 anaerobic
B20	Bacillus infantis	7			7				NA	1.8196	0.2459	0.4223	0.0991	0.4702	0.1508	NA	kidneys	BHI4 aerobic
B20	Bacillus sp. (in: firmicutes)	4	1		3				NA	1.8196	0.2459	0.4223	0.0991	0.4702	0.1508	NA	liver, kidneys	BHI3 aerobic, YCFA aerobic
B20	Gordonia sputi	4		4					NA	1.8196	0.2459	0.4223	0.0991	0.4702	0.1508	NA	lungs	BHI3 aerobic, Chocolate aerobic
B20	Ligilactobacillus murinus	72		72					NA	1.8196	0.2459	0.4223	0.0991	0.4702	0.1508	NA	lungs	BHI4 anaerobic
B20	Metabacillus niabensis	3			3				NA	1.8196	0.2459	0.4223	0.0991	0.4702	0.1508	NA	kidneys	BHI4 aerobic
B20	Staphylococcus xylosus	144		144					NA	1.8196	0.2459	0.4223	0.0991	0.4702	0.1508	NA	lungs	BHI3 anaerobic, BHI4 anaerobic, YCFA anaerobic, AIA anaerobic, Chocolate anaerobic
B20	Lysinibacillus sp.	4			3		1		NA	1.8196	0.2459	0.4223	0.0991	0.4702	0.1508	NA	brain, kidneys	BHI3 anaerobic, AIA anaerobic, BHI4 aerobic, BHI3 aerobic
B20	Bacillus cereus	18			15		3		NA	1.8196	0.2459	0.4223	0.0991	0.4702	0.1508	NA	brain, kidneys	BHI3 anaerobic, YCFA anaerobic, Chocolate anaerobic, Chocolate aerobic, BHI3 aerobic, BHI4 aerobic
B20	Corynebacterium tuberculostearicum	1	1						NA	1.8196	0.2459	0.4223	0.0991	0.4702	0.1508	NA	liver	Chocolate anaerobic
B20	Mammaliicoccus lentus	43		43					NA	1.8196	0.2459	0.4223	0.0991	0.4702	0.1508	NA	lungs	AIA anaerobic, BHI3 anaerobic
B20	Corynebacterium gottingense	1	1						NA	1.8196	0.2459	0.4223	0.0991	0.4702	0.1508	NA	liver	BHI3 anaerobic
B20	Streptococcus danieliae	80002		80002					NA	1.8196	0.2459	0.4223	0.0991	0.4702	0.1508	NA	lungs	BHI3 anaerobic, BHI4 anaerobic, YCFA anaerobic, Chocolate anaerobic, BHI4 aerobic, YCFA aerobic
B20	Lysinibacillus fusiformis	3			3				NA	1.8196	0.2459	0.4223	0.0991	0.4702	0.1508	NA	kidneys	BHI3 aerobic, Chocolate aerobic
B20	Corynebacterium singulare	1	1						NA	1.8196	0.2459	0.4223	0.0991	0.4702	0.1508	NA	liver	BHI3 anaerobic
B21	Micrococcus endophyticus	1						1	NA	1.8034	0.1682	0.2967	0.0774	0.4432	0.1355	NA	heart	BHI3 aerobic
B21	Bacillus sp. (in: firmicutes)	24	15	1			8		NA	1.8034	0.1682	0.2967	0.0774	0.4432	0.1355	NA	lungs, liver, brain	BHI3 aerobic, Chocolate aerobic, AIA anaerobic
B21	Micrococcus luteus	1			1				NA	1.8034	0.1682	0.2967	0.0774	0.4432	0.1355	NA	kidneys	BHI3 aerobic, BHI4 anaerobic
B21	Curtobacterium luteum	1			1				NA	1.8034	0.1682	0.2967	0.0774	0.4432	0.1355	NA	kidneys	BHI4 anaerobic
B21	Bacillus thuringiensis	2	2						NA	1.8034	0.1682	0.2967	0.0774	0.4432	0.1355	NA	liver	BHI3 aerobic
B21	Bacillus tropicus	2	2						NA	1.8034	0.1682	0.2967	0.0774	0.4432	0.1355	NA	liver	YPD aerobic
B21	Staphylococcus nepalensis	2		2					NA	1.8034	0.1682	0.2967	0.0774	0.4432	0.1355	NA	lungs	BHI3 anaerobic, YCFA anaerobic
B21	Lysinibacillus sp.	14	9	4		1			NA	1.8034	0.1682	0.2967	0.0774	0.4432	0.1355	NA	lungs, liver, spleen	BHI3 aerobic, BHI4 aerobic, Chocolate anaerobic, AIA aerobic, AIA anaerobic, YCFA aerobic, BHI4 anaerobic, BHI3 anaerobic
B21	Bacillus cereus	1558	17	1538			3		NA	1.8034	0.1682	0.2967	0.0774	0.4432	0.1355	NA	lungs, liver, brain	BHI3 anaerobic, YCFA anaerobic, Chocolate anaerobic, Chocolate aerobic, BHI3 aerobic, AIA anaerobic, AIA aerobic, YCFA aerobic
B21	Peribacillus simplex	1		1					NA	1.8034	0.1682	0.2967	0.0774	0.4432	0.1355	NA	lungs	YCFA anaerobic
B21	Dietzia maris	1			1				NA	1.8034	0.1682	0.2967	0.0774	0.4432	0.1355	NA	kidneys	Chocolate aerobic
B21	Janibacter melonis	1						1	NA	1.8034	0.1682	0.2967	0.0774	0.4432	0.1355	NA	heart	BHI3 aerobic
B21	Brevibacillus parabrevis	1	1						NA	1.8034	0.1682	0.2967	0.0774	0.4432	0.1355	NA	liver	BHI4 aerobic
B21	Staphylococcus epidermidis	1					1		NA	1.8034	0.1682	0.2967	0.0774	0.4432	0.1355	NA	brain	Chocolate anaerobic
B21	Saccharopolyspora karakumensis	1		1					NA	1.8034	0.1682	0.2967	0.0774	0.4432	0.1355	NA	lungs	BHI3 anaerobic
B21	Curtobacterium oceanosedimentum	1			1				NA	1.8034	0.1682	0.2967	0.0774	0.4432	0.1355	NA	kidneys	BHI4 anaerobic
B21	Brevibacillus reuszeri	1	1						NA	1.8034	0.1682	0.2967	0.0774	0.4432	0.1355	NA	liver	BHI4 aerobic
B21	Actinomycetota bacterium	7					7		NA	1.8034	0.1682	0.2967	0.0774	0.4432	0.1355	NA	brain	YCFA aerobic
B22	Lactobacillus johnsonii	186			164		22		NA	1.6585	0.1804	0.3323	0.08	0.5306	0.1313	NA	brain, kidneys	BHI3 anaerobic, BHI4 anaerobic, YCFA anaerobic, YPD aerobic, BHI4 aerobic, BHI3 aerobic
B22	Ligilactobacillus murinus	8			7		1		NA	1.6585	0.1804	0.3323	0.08	0.5306	0.1313	NA	brain, kidneys	Chocolate aerobic, YCFA anaerobic, YPD aerobic
B22	Acinetobacter lwoffii	1						1	NA	1.6585	0.1804	0.3323	0.08	0.5306	0.1313	NA	heart	BHI3 aerobic
B22	Limosilactobacillus reuteri	477			471		6		NA	1.6585	0.1804	0.3323	0.08	0.5306	0.1313	NA	brain, kidneys	BHI3 anaerobic, BHI4 anaerobic, Chocolate anaerobic, BHI4 aerobic
B22	Bacillus cereus	12	1		10		1		NA	1.6585	0.1804	0.3323	0.08	0.5306	0.1313	NA	liver, brain, kidneys	BHI3 anaerobic, YPD aerobic, Chocolate anaerobic, Chocolate aerobic
B22	Bacillus subtilis	1		1					NA	1.6585	0.1804	0.3323	0.08	0.5306	0.1313	NA	lungs	AIA anaerobic
B22	Escherichia coli	1		1					NA	1.6585	0.1804	0.3323	0.08	0.5306	0.1313	NA	lungs	Chocolate anaerobic
B22	Aeromicrobium massiliense	1	1						NA	1.6585	0.1804	0.3323	0.08	0.5306	0.1313	NA	liver	YPD aerobic,
B22	Staphylococcus epidermidis	1				1			NA	1.6585	0.1804	0.3323	0.08	0.5306	0.1313	NA	spleen	YPD aerobic
B23	Paracoccus yeei	89						89	NA	1.4423	0.1792	0.3554	0.0793	0.4598	0.1258	NA	heart	Chocolate anaerobic
B23	Microbacterium sp.	75						75	NA	1.4423	0.1792	0.3554	0.0793	0.4598	0.1258	NA	heart	Chocolate anaerobic
B23	Micrococcus luteus	66	66						NA	1.4423	0.1792	0.3554	0.0793	0.4598	0.1258	NA	liver	BHI3 anaerobic
B23	Bacillus thuringiensis	2064		2064					NA	1.4423	0.1792	0.3554	0.0793	0.4598	0.1258	NA	lungs	AIA anaerobic
B23	Bacillus safensis	1		1					NA	1.4423	0.1792	0.3554	0.0793	0.4598	0.1258	NA	lungs	YCFA anaerobic
B23	Staphylococcus nepalensis	2	1		1				NA	1.4423	0.1792	0.3554	0.0793	0.4598	0.1258	NA	liver, kidneys	BHI4 anaerobic, Chocolate anaerobic
B23	Kocuria rosea	10	10						NA	1.4423	0.1792	0.3554	0.0793	0.4598	0.1258	NA	liver	AIA anaerobic
B23	Lysinibacillus sp.	1	1						NA	1.4423	0.1792	0.3554	0.0793	0.4598	0.1258	NA	liver	Chocolate aerobic
B23	Staphylococcus cohnii	1				1			NA	1.4423	0.1792	0.3554	0.0793	0.4598	0.1258	NA	spleen	BHI4 aerobic
B23	Microbacterium paraoxydans	74						74	NA	1.4423	0.1792	0.3554	0.0793	0.4598	0.1258	NA	heart	Chocolate anaerobic
B23	Lysinibacillus fusiformis	2064		2064					NA	1.4423	0.1792	0.3554	0.0793	0.4598	0.1258	NA	lungs	AIA anaerobic
B23	Nocardioides zeae	101						101	NA	1.4423	0.1792	0.3554	0.0793	0.4598	0.1258	NA	heart	Chocolate anaerobic
B23	Staphylococcus epidermidis	3		1		2			NA	1.4423	0.1792	0.3554	0.0793	0.4598	0.1258	NA	lungs, spleen	BHI4 aerobic, BHI4 anaerobic
B23	Bacillus sp. (in: firmicutes)	1	1						NA	1.4423	0.1792	0.3554	0.0793	0.4598	0.1258	NA	liver	AIA anaerobic
B24	Micrococcus endophyticus	1	1						NA	1.662	0.1717	0.3431	0.0619	0.3929	0.1151	NA	liver	Chocolate aerobic
B24	Bacillus infantis	1						1	NA	1.662	0.1717	0.3431	0.0619	0.3929	0.1151	NA	heart	BHI4 aerobic
B24	Bacillus sp. (in: firmicutes)	4143			4143				NA	1.662	0.1717	0.3431	0.0619	0.3929	0.1151	NA	kidneys	AIA anaerobic, Chocolate aerobic
B24	Acinetobacter schindleri	1				1			NA	1.662	0.1717	0.3431	0.0619	0.3929	0.1151	NA	spleen	YPD aerobic
B24	Bacillus thuringiensis	21			21				NA	1.662	0.1717	0.3431	0.0619	0.3929	0.1151	NA	kidneys	BHI3 anaerobic
B24	Ligilactobacillus murinus	159			159				NA	1.662	0.1717	0.3431	0.0619	0.3929	0.1151	NA	kidneys	BHI3 aerobic, BHI4 aerobic, YPD aerobic, YCFA aerobic
B24	Paenibacillus lactis	1			1				NA	1.662	0.1717	0.3431	0.0619	0.3929	0.1151	NA	kidneys	YPD aerobic
B24	Staphylococcus nepalensis	1		1					NA	1.662	0.1717	0.3431	0.0619	0.3929	0.1151	NA	lungs	Chocolate anaerobic
B24	Moraxella sp.	44					44		NA	1.662	0.1717	0.3431	0.0619	0.3929	0.1151	NA	brain	Chocolate anaerobic
B24	Acinetobacter lwoffii	150		2	148				NA	1.662	0.1717	0.3431	0.0619	0.3929	0.1151	NA	lungs, kidneys	BHI3 aerobic
B24	Limosilactobacillus reuteri	304		2	302				NA	1.662	0.1717	0.3431	0.0619	0.3929	0.1151	NA	lungs, kidneys	BHI4 aerobic, BHI4 anaerobic
B24	Lysinibacillus sp.	485		4	481				NA	1.662	0.1717	0.3431	0.0619	0.3929	0.1151	NA	lungs, kidneys	BHI3 anaerobic, BHI4 anaerobic, YCFA anaerobic, Chocolate anaerobic, Chocolate aerobic, BHI3 aerobic, BHI4 aerobic, YCFA aerobic, AIA aerobic, YPD aerobic
B24	Bacillus cereus	73			73				NA	1.662	0.1717	0.3431	0.0619	0.3929	0.1151	NA	kidneys	BHI3 anaerobic, BHI4 anaerobic, YCFA anaerobic, Chocolate anaerobic, Chocolate aerobic, YPD aerobic
B24	Escherichia coli	3		3					NA	1.662	0.1717	0.3431	0.0619	0.3929	0.1151	NA	lungs	BHI3 aerobic, YCFA anaerobic
B24	Cutibacterium acnes	1					1		NA	1.662	0.1717	0.3431	0.0619	0.3929	0.1151	NA	brain	BHI4 aerobic
B24	Actinomycetota bacterium	1		1					NA	1.662	0.1717	0.3431	0.0619	0.3929	0.1151	NA	lungs	BHI3 anaerobic
B25	Bacillus sp. (in: firmicutes)	16	7	9					NA	1.4071	0.2039	0.3528	0.0847	0.5147	0.1135	NA	lungs, liver	AIA anaerobic, BHI3 anaerobic, AIA aerobic
B25	Cellulosimicrobium cellulans	1					1		NA	1.4071	0.2039	0.3528	0.0847	0.5147	0.1135	NA	brain	BHI4 aerobic
B25	Bacillus thuringiensis	2	2						NA	1.4071	0.2039	0.3528	0.0847	0.5147	0.1135	NA	liver	BHI3 anaerobic
B25	Ligilactobacillus murinus	24		24					NA	1.4071	0.2039	0.3528	0.0847	0.5147	0.1135	NA	lungs	BHI3 anaerobic, BHI4 anaerobic, Chocolate anaerobic
B25	Staphylococcus hominis	4	4						NA	1.4071	0.2039	0.3528	0.0847	0.5147	0.1135	NA	liver	Chocolate aerobic
B25	Staphylococcus nepalensis	3			1		2		NA	1.4071	0.2039	0.3528	0.0847	0.5147	0.1135	NA	brain, kidneys	AIA anaerobic, YCFA aerobic
B25	Lysinibacillus sp.	18	14				3	1	NA	1.4071	0.2039	0.3528	0.0847	0.5147	0.1135	NA	liver, brain, heart	BHI3 aerobic, BHI4 aerobic, Chocolate anaerobic, BHI3 anaerobic, YPD aerobic, YCFA aerobic
B25	Bacillus cereus	36	12	20	1		1	2	NA	1.4071	0.2039	0.3528	0.0847	0.5147	0.1135	NA	lungs, liver, brain, kidneys, heart	BHI3 anaerobic, BHI4 anaerobic, YCFA anaerobic, Chocolate anaerobic, Chocolate aerobic, BHI3 aerobic, BHI4 aerobic, YCFA aerobic, YPD aerobic
B25	Mammaliicoccus lentus	1					1		NA	1.4071	0.2039	0.3528	0.0847	0.5147	0.1135	NA	brain	YCFA aerobic
B25	Niallia circulans	1	1						NA	1.4071	0.2039	0.3528	0.0847	0.5147	0.1135	NA	liver	BHI4 aerobic
B25	Lysinibacillus fusiformis	1	1						NA	1.4071	0.2039	0.3528	0.0847	0.5147	0.1135	NA	liver	BHI3 aerobic
B25	Lysinibacillus sphaericus	1					1		NA	1.4071	0.2039	0.3528	0.0847	0.5147	0.1135	NA	brain	AIA anaerobic
B25	Mammaliicoccus sp.	1					1		NA	1.4071	0.2039	0.3528	0.0847	0.5147	0.1135	NA	brain	BHI3 aerobic
B25	Mammaliicoccus sciuri	1					1		NA	1.4071	0.2039	0.3528	0.0847	0.5147	0.1135	NA	brain	AIA aerobic
B25	Actinomycetota bacterium	4	4						NA	1.4071	0.2039	0.3528	0.0847	0.5147	0.1135	NA	liver	BHI3 aerobic
B26	Micrococcus endophyticus	14		1				13	NA	1.654	0.1644	0.2732	0.0582	0.3729	0.1116	NA	lungs, heart	BHI4 aerobic
B26	Bacillus infantis	9	9						NA	1.654	0.1644	0.2732	0.0582	0.3729	0.1116	NA	liver	Chocolate aerobic
B26	Microbacterium liquefaciens	1						1	NA	1.654	0.1644	0.2732	0.0582	0.3729	0.1116	NA	heart	BHI4 aerobic
B26	Rothia amarae	6		6					NA	1.654	0.1644	0.2732	0.0582	0.3729	0.1116	NA	lungs	YPD aerobic
B26	Staphylococcus warneri	1				1			NA	1.654	0.1644	0.2732	0.0582	0.3729	0.1116	NA	spleen	BHI4 anaerobic
B26	Acinetobacter sp.	13		12					NA	1.654	0.1644	0.2732	0.0582	0.3729	0.1116	NA	lungs	AIA anaerobic
B26	Bacillus thuringiensis	1	1						NA	1.654	0.1644	0.2732	0.0582	0.3729	0.1116	NA	liver	AIA aerobic
B26	Kocuria rhizophila	15307	1				15306		NA	1.654	0.1644	0.2732	0.0582	0.3729	0.1116	NA	liver, brain	Chocolate anaerobic, YCFA anaerobic
B26	Bacillus safensis	8	8						NA	1.654	0.1644	0.2732	0.0582	0.3729	0.1116	NA	liver	Chocolate aerobic
B26	Staphylococcus haemolyticus	48	1				47		NA	1.654	0.1644	0.2732	0.0582	0.3729	0.1116	NA	liver, brain	Chocolate anaerobic, YCFA anaerobic
B26	Staphylococcus nepalensis	1	1						NA	1.654	0.1644	0.2732	0.0582	0.3729	0.1116	NA	liver	AIA aerobic
B26	Pseudarthrobacter chlorophenolicus	1632		1632					NA	1.654	0.1644	0.2732	0.0582	0.3729	0.1116	NA	lungs	Chocolate anaerobic
B26	Staphylococcus cohnii	1				1			NA	1.654	0.1644	0.2732	0.0582	0.3729	0.1116	NA	spleen	YCFA anaerobic
B26	Peribacillus simplex	1	1						NA	1.654	0.1644	0.2732	0.0582	0.3729	0.1116	NA	liver	AIA aerobic
B26	Rhizobium sp.	1			1				NA	1.654	0.1644	0.2732	0.0582	0.3729	0.1116	NA	kidneys	YCFA anaerobic
B26	Microbacterium paraoxydans	2		2					NA	1.654	0.1644	0.2732	0.0582	0.3729	0.1116	NA	lungs	YCFA aerobic
B26	Curtobacterium sp.	1			1				NA	1.654	0.1644	0.2732	0.0582	0.3729	0.1116	NA	kidneys	BHI3 anaerobic
B26	Escherichia coli	2		2					NA	1.654	0.1644	0.2732	0.0582	0.3729	0.1116	NA	lungs	BHI3 anaerobic, YCFA aerobic
B26	Staphylococcus epidermidis	2	2						NA	1.654	0.1644	0.2732	0.0582	0.3729	0.1116	NA	liver	BHI3 anaerobic, BHI4 anaerobic
B26	Rothia terrae	10					10		NA	1.654	0.1644	0.2732	0.0582	0.3729	0.1116	NA	brain	Chocolate anaerobic
B26	Microbacterium testaceum	1						1	NA	1.654	0.1644	0.2732	0.0582	0.3729	0.1116	NA	heart	BHI4 aerobic
B26	Lysinibacillus fusiformis	675		675					NA	1.654	0.1644	0.2732	0.0582	0.3729	0.1116	NA	lungs	Chocolate anaerobic
B26	Janibacter melonis	5						5	NA	1.654	0.1644	0.2732	0.0582	0.3729	0.1116	NA	heart	BHI4 aerobic
B26	Bacillus sp. (in: firmicutes)	14	1	13					NA	1.654	0.1644	0.2732	0.0582	0.3729	0.1116	NA	lungs, liver	AIA anaerobic, Chocolate aerobic
B27	Lactobacillus johnsonii	1			1				NA	1.8666	0.2082	0.3291	0.0742	0.5763	0.1133	NA	kidneys	BHI4 anaerobic
B27	Sphingomonas olei	1	1						NA	1.8666	0.2082	0.3291	0.0742	0.5763	0.1133	NA	liver	YCFA aerobic
B27	Bacillus sp. (in: firmicutes)	1	1						NA	1.8666	0.2082	0.3291	0.0742	0.5763	0.1133	NA	liver	AIA aerobic
B27	Staphylococcus warneri	9	9						NA	1.8666	0.2082	0.3291	0.0742	0.5763	0.1133	NA	liver	AIA anaerobic, Chocolate anaerobic, YCFA anaerobic, BHI4 anaerobic, BHI3 anaerobic
B27	Bacillus thuringiensis	1	1						NA	1.8666	0.2082	0.3291	0.0742	0.5763	0.1133	NA	liver	YCFA aerobic
B27	Ligilactobacillus murinus	4			4				NA	1.8666	0.2082	0.3291	0.0742	0.5763	0.1133	NA	kidneys	BHI3 anaerobic, YCFA anaerobic, BHI4 anaerobic
B27	Bacillus pumilus	37	37						NA	1.8666	0.2082	0.3291	0.0742	0.5763	0.1133	NA	liver	BHI3 anaerobic
B27	Bacillus altitudinis	36	36						NA	1.8666	0.2082	0.3291	0.0742	0.5763	0.1133	NA	liver	BHI3 anaerobic
B27	Staphylococcus haemolyticus	1			1				NA	1.8666	0.2082	0.3291	0.0742	0.5763	0.1133	NA	kidneys	YCFA anaerobic
B27	Limosilactobacillus reuteri	8			8				NA	1.8666	0.2082	0.3291	0.0742	0.5763	0.1133	NA	kidneys	BHI3 anaerobic, BHI4 anaerobic, Chocolate anaerobic
B27	Bacillus subtilis	44		44					NA	1.8666	0.2082	0.3291	0.0742	0.5763	0.1133	NA	lungs	BHI3 anaerobic, BHI3 aerobic, Chocolate anaerobic
B27	Staphylococcus cohnii	1					1		NA	1.8666	0.2082	0.3291	0.0742	0.5763	0.1133	NA	brain	YCFA aerobic
B27	Bacillus altitudinis	1		1					NA	1.8666	0.2082	0.3291	0.0742	0.5763	0.1133	NA	lungs	YPD aerobic
B27	Cytobacillus kochii	1				1			NA	1.8666	0.2082	0.3291	0.0742	0.5763	0.1133	NA	spleen	YPD aerobic
B27	Microbacterium paraoxydans	1					1		NA	1.8666	0.2082	0.3291	0.0742	0.5763	0.1133	NA	brain	YPD aerobic
B27	Staphylococcus epidermidis	13	10			2		1	NA	1.8666	0.2082	0.3291	0.0742	0.5763	0.1133	NA	liver, spleen, heart	BHI3 anaerobic, BHI4 anaerobic, YCFA anaerobic, YPD aerobic
B27	Moraxella osloensis	161		161					NA	1.8666	0.2082	0.3291	0.0742	0.5763	0.1133	NA	lungs	AIA anaerobic
B27	Bacillus safensis	2		2					NA	1.8666	0.2082	0.3291	0.0742	0.5763	0.1133	NA	lungs	Chocolate aerobic
B27	Actinobacterium ZXY039	1			1				NA	1.8666	0.2082	0.3291	0.0742	0.5763	0.1133	NA	kidneys	BHI3 anaerobic
B28	Staphylococcus nepalensis	5	2		3				NA	1.4632	0.1626	0.2814	0.0509	0.4009	0.107	NA	liver, kidneys	BHI3 anaerobic, BHI4 anaerobic, YCFA anaerobic
B28	Kocuria rosea	4				4			NA	1.4632	0.1626	0.2814	0.0509	0.4009	0.107	NA	spleen	YCFA anaerobic
B28	Staphylococcus cohnii	1	1						NA	1.4632	0.1626	0.2814	0.0509	0.4009	0.107	NA	liver	YPD aerobic
B28	Curtobacterium oceanosedimentum	2780		2136				644	NA	1.4632	0.1626	0.2814	0.0509	0.4009	0.107	NA	lungs, heart	Chocolate anaerobic
B29	Bacillus infantis	12					12		NA	1.8101	0.2035	0.319	0.0518	0.4717	0.1331	NA	brain	AIA anaerobic
B29	Bacillus sp. (in: firmicutes)	3	2		1				NA	1.8101	0.2035	0.319	0.0518	0.4717	0.1331	NA	liver, kidneys	AIA anaerobic, Chocolate aerobic
B29	Saccharopolyspora gloriosae	1		1					NA	1.8101	0.2035	0.319	0.0518	0.4717	0.1331	NA	lungs	BHI4 anaerobic
B29	Bacillus thuringiensis	1				1			NA	1.8101	0.2035	0.319	0.0518	0.4717	0.1331	NA	spleen	AIA anaerobic
B29	Staphylococcus hominis	31		31					NA	1.8101	0.2035	0.319	0.0518	0.4717	0.1331	NA	lungs	YPD aerobic
B29	Staphylococcus nepalensis	2					2		NA	1.8101	0.2035	0.319	0.0518	0.4717	0.1331	NA	brain	BHI3 aerobic, Chocolate anaerobic
B29	Lysinibacillus sp.	4	1	3					NA	1.8101	0.2035	0.319	0.0518	0.4717	0.1331	NA	lungs, liver	Chocolate aerobic, YPD aerobic, BHI3 anaerobic
B29	Bacillus cereus	17	1	1	2		13		NA	1.8101	0.2035	0.319	0.0518	0.4717	0.1331	NA	lungs, liver, brain, kidneys	AIA aerobic, Chocolate anaerobic, YCFA aerobic, AIA anaerobic
B29	Brevibacillus parabrevis	1				1			NA	1.8101	0.2035	0.319	0.0518	0.4717	0.1331	NA	spleen	AIA aerobic
B29	Bacillus stercoris	1		1					NA	1.8101	0.2035	0.319	0.0518	0.4717	0.1331	NA	lungs	BHI3 aerobic
B29	Lysinibacillus fusiformis	7						7	NA	1.8101	0.2035	0.319	0.0518	0.4717	0.1331	NA	heart	BHI4 anaerobic
B29	Staphylococcus epidermidis	3989			88		3901		NA	1.8101	0.2035	0.319	0.0518	0.4717	0.1331	NA	brain, kidneys	BHI3 anaerobic
B29	uncultured bacterium	1						1	NA	1.8101	0.2035	0.319	0.0518	0.4717	0.1331	NA	heart	AIA anaerobic
B29	Pedococcus aerophilus	7						7	NA	1.8101	0.2035	0.319	0.0518	0.4717	0.1331	NA	heart	BHI4 anaerobic
B29	Corynebacterium wankanglinii	16						16	NA	1.8101	0.2035	0.319	0.0518	0.4717	0.1331	NA	heart	BHI4 aerobic
B30	Bacillus sp. (in: firmicutes)	1			1				NA	1.6427	0.1629	0.3227	0.094	0.5324	0.1356	NA	kidneys	YPD aerobic
B30	Lysinibacillus fusiformis	1						1	NA	1.6427	0.1629	0.3227	0.094	0.5324	0.1356	NA	heart	Chocolate anaerobic
B30	Staphylococcus nepalensis	7	1	1			5		NA	1.6427	0.1629	0.3227	0.094	0.5324	0.1356	NA	lungs, liver, brain	BHI3 anaerobic, BHI4 anaerobic, Chocolate anaerobic, YPD aerobic, YCFA anaerobic
B30	Bacillus cereus	1				1			NA	1.6427	0.1629	0.3227	0.094	0.5324	0.1356	NA	spleen	YPD aerobic
B30	Mammaliicoccus lentus	2	1	1					NA	1.6427	0.1629	0.3227	0.094	0.5324	0.1356	NA	lungs, liver	YCFA aerobic, YPD aerobic
B30	Kytococcus sedentarius	332			332				NA	1.6427	0.1629	0.3227	0.094	0.5324	0.1356	NA	kidneys	YCFA anaerobic
B30	Mammaliicoccus sciuri	5		5					NA	1.6427	0.1629	0.3227	0.094	0.5324	0.1356	NA	lungs	AIA anaerobic
I1	Microbacterium esteraromaticum	1				1			NA	2.1561	0.2928	0.5415	0.0745	0.4691	0.2173	NA	spleen	Chocolate aerobic
I1	Lactobacillus johnsonii	196	29		157	9	1		NA	2.1561	0.2928	0.5415	0.0745	0.4691	0.2173	NA	liver, brain, spleen, kidneys	BHI3 aerobic, BHI4 aerobic, BHI4 anaerobic, BHI3 anaerobic, Chocolate aerobic, Chocolate anaerobic
I1	Ligilactobacillus murinus	20	5		14	1			NA	2.1561	0.2928	0.5415	0.0745	0.4691	0.2173	NA	liver, spleen, kidneys	BHI3 anaerobic, BHI4 anaerobic, YCFA aerobic, BHI4 aerobic, Chocolate aerobic, BHI3 aerobic
I1	Microbacterium marinum	2				2			NA	2.1561	0.2928	0.5415	0.0745	0.4691	0.2173	NA	spleen	Chocolate aerobic
I1	Bacillus tequilensis	592					592		NA	2.1561	0.2928	0.5415	0.0745	0.4691	0.2173	NA	brain	AIA anaerobic
I1	Dietzia maris	1				1			NA	2.1561	0.2928	0.5415	0.0745	0.4691	0.2173	NA	spleen	Chocolate aerobic
I1	Enterococcus faecalis	1			1				NA	2.1561	0.2928	0.5415	0.0745	0.4691	0.2173	NA	kidneys	BHI4 aerobic
I1	Escherichia coli	11	11						NA	2.1561	0.2928	0.5415	0.0745	0.4691	0.2173	NA	liver	Chocolate anaerobic
I1	Staphylococcus epidermidis	1			1				NA	2.1561	0.2928	0.5415	0.0745	0.4691	0.2173	NA	kidneys	BHI4 anaerobic
I2	Ureibacillus chungkukjangi	1						1	NA	1.9418	0.3064	0.4961	0.0933	0.546	0.196	NA	heart	AIA aerobic
I2	Microbacterium esteraromaticum	1	1						NA	1.9418	0.3064	0.4961	0.0933	0.546	0.196	NA	liver	Chocolate aerobic
I2	Paracoccus yeei	4	4						NA	1.9418	0.3064	0.4961	0.0933	0.546	0.196	NA	liver	Chocolate aerobic
I2	Metabacillus idriensis	424					424		NA	1.9418	0.3064	0.4961	0.0933	0.546	0.196	NA	brain	AIA aerobic
I2	Microbacterium oxydans	2	2						NA	1.9418	0.3064	0.4961	0.0933	0.546	0.196	NA	liver	Chocolate aerobic
I2	Saccharomyces cerevisiae	128					128		NA	1.9418	0.3064	0.4961	0.0933	0.546	0.196	NA	brain	CDA aerobic
I2	Microbacterium sp.	7	7						NA	1.9418	0.3064	0.4961	0.0933	0.546	0.196	NA	liver	Chocolate aerobic
I2	Aerococcus viridans	2						2	NA	1.9418	0.3064	0.4961	0.0933	0.546	0.196	NA	heart	BHI3 aerobic
I2	Metabacillus niabensis	600						600	NA	1.9418	0.3064	0.4961	0.0933	0.546	0.196	NA	heart	AIA anaerobic
I2	Acinetobacter lwoffii	2	2						NA	1.9418	0.3064	0.4961	0.0933	0.546	0.196	NA	liver	Chocolate aerobic
I2	Bacillus cereus	11	11						NA	1.9418	0.3064	0.4961	0.0933	0.546	0.196	NA	liver	Chocolate aerobic
I2	Priestia megaterium	1			1				NA	1.9418	0.3064	0.4961	0.0933	0.546	0.196	NA	kidneys	AIA anaerobic
I2	Niallia circulans	1542					1542		NA	1.9418	0.3064	0.4961	0.0933	0.546	0.196	NA	brain	BHI3 anaerobic
I2	Streptococcus danieliae	1542					1542		NA	1.9418	0.3064	0.4961	0.0933	0.546	0.196	NA	brain	BHI3 anaerobic
I2	Staphylococcus epidermidis	2			2				NA	1.9418	0.3064	0.4961	0.0933	0.546	0.196	NA	kidneys	YCFA aerobic
I2	Microbacterium imperiale	4	4						NA	1.9418	0.3064	0.4961	0.0933	0.546	0.196	NA	liver	Chocolate aerobic
I3	Kocuria palustris	1						1	NA	2.539	0.2532	0.5393	0.0966	0.4615	0.1869	NA	heart	BHI4 anaerobic
I3	Lactobacillus johnsonii	2	1			1			NA	2.539	0.2532	0.5393	0.0966	0.4615	0.1869	NA	liver, spleen	BHI4 aerobic, BHI4 anaerobic
I3	Staphylococcus warneri	8				8			NA	2.539	0.2532	0.5393	0.0966	0.4615	0.1869	NA	spleen	AIA anaerobic
I3	Micrococcus luteus	5040				5040			NA	2.539	0.2532	0.5393	0.0966	0.4615	0.1869	NA	spleen	AIA aerobic
I3	Ligilactobacillus murinus	17	9			8			NA	2.539	0.2532	0.5393	0.0966	0.4615	0.1869	NA	liver, spleen	BHI3 aerobic, BHI4 aerobic, BHI4 anaerobic, BHI3 anaerobic, Chocolate aerobic, Chocolate anaerobic, YCFA aerobic
I3	Paenibacillus pueri	2	2						NA	2.539	0.2532	0.5393	0.0966	0.4615	0.1869	NA	liver	BHI3 anaerobic
I3	Kytococcus sedentarius	1					1		NA	2.539	0.2532	0.5393	0.0966	0.4615	0.1869	NA	brain	Chocolate aerobic
I3	Kocuria rosea	1		1					NA	2.539	0.2532	0.5393	0.0966	0.4615	0.1869	NA	lungs	Chocolate anaerobic
I3	Acinetobacter lwoffii	1	1						NA	2.539	0.2532	0.5393	0.0966	0.4615	0.1869	NA	liver	BHI3 anaerobic
I3	Priestia megaterium	1	1						NA	2.539	0.2532	0.5393	0.0966	0.4615	0.1869	NA	liver	YCFA anaerobic
I3	Staphylococcus epidermidis	9	3			6			NA	2.539	0.2532	0.5393	0.0966	0.4615	0.1869	NA	spleen, liver	BHI3 anaerobic, Chocolate anaerobic, BHI4 anaerobic
I3	Psychrobacillus sp.	1	1						NA	2.539	0.2532	0.5393	0.0966	0.4615	0.1869	NA	liver	Chocolate aerobic
I4	Micrococcus endophyticus	2	1			1			NA	2.2088	0.2485	0.4791	0.152	0.4	0.168	NA	liver, spleen	Chocolate aerobic, YCFA anaerobic
I4	Micrococcus luteus	1				1			NA	2.2088	0.2485	0.4791	0.152	0.4	0.168	NA	spleen	YCFA anaerobic
I4	Ligilactobacillus murinus	2		2					NA	2.2088	0.2485	0.4791	0.152	0.4	0.168	NA	lungs	BHI4 anaerobic
I4	Enterococcus faecalis	20		20					NA	2.2088	0.2485	0.4791	0.152	0.4	0.168	NA	lungs	Chocolate anaerobic
I4	Proteus sp.	3		3					NA	2.2088	0.2485	0.4791	0.152	0.4	0.168	NA	lungs	AIA anaerobic, YCFA anaerobic
I4	Proteus penneri	1		1					NA	2.2088	0.2485	0.4791	0.152	0.4	0.168	NA	lungs	YCFA anaerobic
I4	Rothia mucilaginosa	1					1		NA	2.2088	0.2485	0.4791	0.152	0.4	0.168	NA	brain	Chocolate aerobic
I4	Staphylococcus nepalensis	1		1					NA	2.2088	0.2485	0.4791	0.152	0.4	0.168	NA	lungs	YCFA anaerobic
I4	Kocuria rosea	19		19					NA	2.2088	0.2485	0.4791	0.152	0.4	0.168	NA	lungs	Chocolate anaerobic
I4	Streptococcus oralis	16		16					NA	2.2088	0.2485	0.4791	0.152	0.4	0.168	NA	lungs	BHI4 anaerobic
I4	Streptococcus danieliae	91		91					NA	2.2088	0.2485	0.4791	0.152	0.4	0.168	NA	lungs	BHI3 anaerobic, BHI4 anaerobic, YCFA anaerobic
I4	Escherichia coli	2		2					NA	2.2088	0.2485	0.4791	0.152	0.4	0.168	NA	lungs	BHI3 anaerobic
I4	Staphylococcus epidermidis	1				1			NA	2.2088	0.2485	0.4791	0.152	0.4	0.168	NA	spleen	BHI3 aerobic
I5	Micrococcus endophyticus	1						1	NA	2.1573	0.3445	0.5369	0.0924	0.4363	0.177	NA	heart	BHI3 anaerobic
I5	Microbacterium oxydans	4		4					NA	2.1573	0.3445	0.5369	0.0924	0.4363	0.177	NA	lungs	AIA anaerobic
I5	Microbacterium foliorum	5		5					NA	2.1573	0.3445	0.5369	0.0924	0.4363	0.177	NA	lungs	AIA anaerobic
I5	Rothia amarae	1		1					NA	2.1573	0.3445	0.5369	0.0924	0.4363	0.177	NA	lungs	BHI3 anaerobic
I5	Roseomonas sp. P	1		1					NA	2.1573	0.3445	0.5369	0.0924	0.4363	0.177	NA	lungs	BHI3 anaerobic
I5	Microbacterium sp.	50		50					NA	2.1573	0.3445	0.5369	0.0924	0.4363	0.177	NA	lungs	AIA anaerobic, BHI3 anaerobic
I5	Micrococcus luteus	17		17					NA	2.1573	0.3445	0.5369	0.0924	0.4363	0.177	NA	lungs	BHI3 anaerobic, BHI4 anaerobic
I5	Microbacterium oleivorans	22				22			NA	2.1573	0.3445	0.5369	0.0924	0.4363	0.177	NA	spleen	BHI4 anaerobic
I5	Staphylococcus hominis	1				1			NA	2.1573	0.3445	0.5369	0.0924	0.4363	0.177	NA	spleen	AIA anaerobic
I5	Acinetobacter lwoffii	1						1	NA	2.1573	0.3445	0.5369	0.0924	0.4363	0.177	NA	heart	BHI3 anaerobic
I5	Dietzia maris	2		2					NA	2.1573	0.3445	0.5369	0.0924	0.4363	0.177	NA	lungs	BHI3 anaerobic
I5	Janibacter melonis	1		1					NA	2.1573	0.3445	0.5369	0.0924	0.4363	0.177	NA	lungs	BHI3 anaerobic
I5	Microbacterium imperiale	1		1					NA	2.1573	0.3445	0.5369	0.0924	0.4363	0.177	NA	lungs	BHI3 anaerobic
I5	Aureimonas altamirensis	1		1					NA	2.1573	0.3445	0.5369	0.0924	0.4363	0.177	NA	lungs	BHI3 anaerobic
I5	Microbacterium testaceum	2	2						NA	2.1573	0.3445	0.5369	0.0924	0.4363	0.177	NA	liver	BHI4 anaerobic
I5	Corynebacterium wankanglinii	1				1			NA	2.1573	0.3445	0.5369	0.0924	0.4363	0.177	NA	spleen	AIA anaerobic
I5	Microbacteriaceae bacterium NR110	22				22			NA	2.1573	0.3445	0.5369	0.0924	0.4363	0.177	NA	spleen	BHI4 anaerobic
I6	Micrococcus endophyticus	1						1	NA	1.8631	0.3219	0.5379	0.0881	0.4515	0.1766	NA	heart	BHI3 aerobic
I6	Bacillus infantis	1	1						NA	1.8631	0.3219	0.5379	0.0881	0.4515	0.1766	NA	liver	YCFA anaerobic
I6	Microbacterium oxydans	1	1						NA	1.8631	0.3219	0.5379	0.0881	0.4515	0.1766	NA	liver	BHI3 anaerobic
I6	Ligilactobacillus murinus	56	6		17	33			NA	1.8631	0.3219	0.5379	0.0881	0.4515	0.1766	NA	kidneys, liver, spleen	BHI3 anaerobic, BHI4 anaerobic, YCFA anaerobic, Chocolate anaerobic, Chocolate aerobic, BHI3 aerobic, BHI4 aerobic, YCFA aerobic
I6	Paenibacillus glucanolyticus	2			2				NA	1.8631	0.3219	0.5379	0.0881	0.4515	0.1766	NA	kidneys	Chocolate anaerobic
I6	Azospirillaceae bacterium	15					15		NA	1.8631	0.3219	0.5379	0.0881	0.4515	0.1766	NA	brain	AIA anaerobic
I7	Microbacterium esteraromaticum	2	1				1		NA	1.9268	0.2629	0.4881	0.1171	0.43	0.1767	NA	liver, brain	BHI4 anaerobic, YCFA anaerobic
I7	Ligilactobacillus murinus	1	1						NA	1.9268	0.2629	0.4881	0.1171	0.43	0.1767	NA	liver	Chocolate aerobic
I7	Staphylococcus hominis	1						1	NA	1.9268	0.2629	0.4881	0.1171	0.43	0.1767	NA	heart	YCFA anaerobic
I7	Paenibacillus pueri	1						1	NA	1.9268	0.2629	0.4881	0.1171	0.43	0.1767	NA	heart	BHI3 anaerobic
I7	Bacillus licheniformis	2						2	NA	1.9268	0.2629	0.4881	0.1171	0.43	0.1767	NA	heart	BHI3 anaerobic, Chocolate aerobic
I7	Nocardioides zeae	1	1						NA	1.9268	0.2629	0.4881	0.1171	0.43	0.1767	NA	liver	BHI4 anaerobic
I8	Micrococcus endophyticus	10			1	9			NA	2.2788	0.2545	0.4526	0.0876	0.514	0.1751	NA	spleen, kidneys	BHI3 aerobic, BHI4 aerobic, Chocolate aerobic, YCFA aerobic
I8	Micrococcus luteus	3				3			NA	2.2788	0.2545	0.4526	0.0876	0.514	0.1751	NA	spleen	Chocolate aerobic, YCFA aerobic
I8	Ligilactobacillus murinus	1		1					NA	2.2788	0.2545	0.4526	0.0876	0.514	0.1751	NA	lungs	Chocolate aerobic
I8	Bacillus cereus	1		1					NA	2.2788	0.2545	0.4526	0.0876	0.514	0.1751	NA	lungs	BHI3 aerobic
I8	Paenibacillus glucanolyticus	1					1		NA	2.2788	0.2545	0.4526	0.0876	0.514	0.1751	NA	brain	Chocolate anaerobic
I8	Streptococcus danieliae	7		7					NA	2.2788	0.2545	0.4526	0.0876	0.514	0.1751	NA	lungs	BHI3 aerobic, BHI4 aerobic, Chocolate aerobic
I9	Lactobacillus johnsonii	8	1		7				NA	2.3703	0.2958	0.3994	0.11	0.5038	0.1368	NA	liver, kidneys	BHI3 aerobic, BHI4 aerobic, Chocolate aerobic, BHI3 anaerobic
I9	Micrococcus luteus	2120	2120						NA	2.3703	0.2958	0.3994	0.11	0.5038	0.1368	NA	liver	AIA anaerobic
I9	Sphingomonas hunanensis	1						1	NA	2.3703	0.2958	0.3994	0.11	0.5038	0.1368	NA	heart	YCFA anaerobic
I9	Kocuria rhizophila	1	1						NA	2.3703	0.2958	0.3994	0.11	0.5038	0.1368	NA	liver	Chocolate anaerobic
I9	Staphylococcus haemolyticus	1	1						NA	2.3703	0.2958	0.3994	0.11	0.5038	0.1368	NA	liver	BHI3 anaerobic
I9	Staphylococcus nepalensis	1		1					NA	2.3703	0.2958	0.3994	0.11	0.5038	0.1368	NA	lungs	YCFA anaerobic
I9	Rhodococcus sp.	2						2	NA	2.3703	0.2958	0.3994	0.11	0.5038	0.1368	NA	heart	YCFA anaerobic
I9	Dietzia maris	3						3	NA	2.3703	0.2958	0.3994	0.11	0.5038	0.1368	NA	heart	YCFA anaerobic
I9	Microbacterium paraoxydans	1						1	NA	2.3703	0.2958	0.3994	0.11	0.5038	0.1368	NA	heart	YCFA anaerobic
I9	Microbacterium imperiale	1						1	NA	2.3703	0.2958	0.3994	0.11	0.5038	0.1368	NA	heart	YCFA anaerobic
I9	Microbacterium testaceum	1						1	NA	2.3703	0.2958	0.3994	0.11	0.5038	0.1368	NA	heart	YCFA anaerobic
I9	Aureimonas altamirensis	1						1	NA	2.3703	0.2958	0.3994	0.11	0.5038	0.1368	NA	heart	YCFA anaerobic
I9	Geobacillus stearothermophilus	1					1		NA	2.3703	0.2958	0.3994	0.11	0.5038	0.1368	NA	brain	AIA aerobic
I10	Micrococcus endophyticus	29	29						NA	2.0398	0.2357	0.518	0.0942	0.4956	0.1641	NA	liver	BHI3 aerobic
I10	Bacillus cereus	11	11						NA	2.0398	0.2357	0.518	0.0942	0.4956	0.1641	NA	liver	BHI3 aerobic
I10	Brachybacterium paraconglomeratum	5	5						NA	2.0398	0.2357	0.518	0.0942	0.4956	0.1641	NA	liver	BHI4 aerobic
I10	Staphylococcus pasteuri	2	2						NA	2.0398	0.2357	0.518	0.0942	0.4956	0.1641	NA	liver	YCFA aerobic
I10	Brevibacterium ihuae	4	4						NA	2.0398	0.2357	0.518	0.0942	0.4956	0.1641	NA	liver	BHI4 aerobic
I11	Bacillus licheniformis	6		6					NA	1.9604	0.3344	0.614	0.127	0.444	0.2144	NA	lungs	AIA aerobic
I11	Micrococcus luteus	1						1	NA	1.9604	0.3344	0.614	0.127	0.444	0.2144	NA	heart	BHI3 anaerobic
I12	Micrococcus endophyticus	8	8						NA	2.3596	0.3637	0.6862	0.1476	0.5118	0.2067	NA	liver	BHI3 anaerobic
I12	Acinetobacter johnsonii	295	295						NA	2.3596	0.3637	0.6862	0.1476	0.5118	0.2067	NA	liver	AIA anaerobic
I12	Paracoccus yeei	7	7						NA	2.3596	0.3637	0.6862	0.1476	0.5118	0.2067	NA	liver	Chocolate anaerobic
I12	Acinetobacter schindleri	7	7						NA	2.3596	0.3637	0.6862	0.1476	0.5118	0.2067	NA	liver	Chocolate anaerobic
I12	Cellulosimicrobium cellulans	12	12						NA	2.3596	0.3637	0.6862	0.1476	0.5118	0.2067	NA	liver	BHI4 anaerobic
I12	Micrococcus sp.	15					15		NA	2.3596	0.3637	0.6862	0.1476	0.5118	0.2067	NA	brain	Chocolate aerobic
I12	Microbacterium sp.	11	11						NA	2.3596	0.3637	0.6862	0.1476	0.5118	0.2067	NA	liver	YCFA anaerobic
I12	Micrococcus luteus	20000						20000	NA	2.3596	0.3637	0.6862	0.1476	0.5118	0.2067	NA	heart	Chocolate anaerobic
I12	Stenotrophomonas maltophilia	7	7						NA	2.3596	0.3637	0.6862	0.1476	0.5118	0.2067	NA	liver	BHI3 anaerobic
I12	Staphylococcus haemolyticus	1	1						NA	2.3596	0.3637	0.6862	0.1476	0.5118	0.2067	NA	liver	BHI4 aerobic
I12	Brevundimonas diminuta	135	135						NA	2.3596	0.3637	0.6862	0.1476	0.5118	0.2067	NA	liver	BHI3 anaerobic, BHI4 anaerobic, YCFA anaerobic
I12	Sphingobacterium sp.	5	5						NA	2.3596	0.3637	0.6862	0.1476	0.5118	0.2067	NA	liver	YCFA anaerobic
I12	Aerococcus viridans	3	3						NA	2.3596	0.3637	0.6862	0.1476	0.5118	0.2067	NA	liver	BHI4 anaerobic
I12	Leucobacter chromiiresistens	8	8						NA	2.3596	0.3637	0.6862	0.1476	0.5118	0.2067	NA	liver	BHI3 anaerobic
I12	Actinomycetota bacterium	17	17						NA	2.3596	0.3637	0.6862	0.1476	0.5118	0.2067	NA	liver	AIA anaerobic
I12	Acinetobacter lwoffii	16	16						NA	2.3596	0.3637	0.6862	0.1476	0.5118	0.2067	NA	liver	BHI3 anaerobic, YCFA anaerobic
I12	Pseudomonas fulva	11	11						NA	2.3596	0.3637	0.6862	0.1476	0.5118	0.2067	NA	liver	BHI4 anaerobic, Chocolate anaerobic
I12	Sphingomonas hunanensis	30	30						NA	2.3596	0.3637	0.6862	0.1476	0.5118	0.2067	NA	liver	BHI4 anaerobic, Chocolate anaerobic, YCFA anaerobic
I12	Microbacterium paraoxydans	341	341						NA	2.3596	0.3637	0.6862	0.1476	0.5118	0.2067	NA	liver	AIA anaerobic, Chocolate anaerobic, YCFA anaerobic, BHI4 anaerobic
I12	Gordonia hongkongensis	4					4		NA	2.3596	0.3637	0.6862	0.1476	0.5118	0.2067	NA	brain	Chocolate anaerobic
I12	Paracoccus halophilus	4	4						NA	2.3596	0.3637	0.6862	0.1476	0.5118	0.2067	NA	liver	YCFA anaerobic
I13	Acinetobacter johnsonii	1		1					NA	1.9409	0.2314	0.6214	0.1113	0.4988	0.1857	NA	lungs	AIA anaerobic
I13	Streptomyces carnosus	2		1					NA	1.9409	0.2314	0.6214	0.1113	0.4988	0.1857	NA	lungs	Chocolate anaerobic
I13	Thermoactinomyces vulgaris	1					1		NA	1.9409	0.2314	0.6214	0.1113	0.4988	0.1857	NA	brain	BHI3 aerobic
I13	Streptomyces pactum	1		1					NA	1.9409	0.2314	0.6214	0.1113	0.4988	0.1857	NA	lungs	AIA anaerobic
I13	Mammaliicoccus lentus	2		2					NA	1.9409	0.2314	0.6214	0.1113	0.4988	0.1857	NA	lungs	BHI4 anaerobic
I13	Paenibacillus sp.	1		1					NA	1.9409	0.2314	0.6214	0.1113	0.4988	0.1857	NA	lungs	BHI3 anaerobic
I13	Candida albicans	5	5						NA	1.9409	0.2314	0.6214	0.1113	0.4988	0.1857	NA	liver	BHI4 anaerobic
I13	Streptomyces olivaceus	8		8					NA	1.9409	0.2314	0.6214	0.1113	0.4988	0.1857	NA	lungs	BHI3 anaerobic, Chocolate anaerobic,YCFA anaerobic
I14	Staphylococcus warneri	371		371					NA	2.5195	0.3009	0.7632	0.1037	0.5372	0.2415	NA	lungs	BHI3 anaerobic, BHI4 anaerobic
I14	Microbacterium sp.	1	1						NA	2.5195	0.3009	0.7632	0.1037	0.5372	0.2415	NA	liver	Chocolate aerobic
I14	Ligilactobacillus murinus	4	2	2					NA	2.5195	0.3009	0.7632	0.1037	0.5372	0.2415	NA	lungs, liver	BHI3 anaerobic, BHI4 anaerobic
I14	Staphylococcus hominis	1			1				NA	2.5195	0.3009	0.7632	0.1037	0.5372	0.2415	NA	kidneys	Chocolate aerobic
I14	Bacillus paramycoides	12			12				NA	2.5195	0.3009	0.7632	0.1037	0.5372	0.2415	NA	kidneys	Chocolate anaerobic
I14	Staphylococcus nepalensis	1	1						NA	2.5195	0.3009	0.7632	0.1037	0.5372	0.2415	NA	liver	Chocolate aerobic
I14	Bacillus cereus	1	1						NA	2.5195	0.3009	0.7632	0.1037	0.5372	0.2415	NA	liver	BHI3 anaerobic
I14	Mammaliicoccus lentus	1			1				NA	2.5195	0.3009	0.7632	0.1037	0.5372	0.2415	NA	kidneys	BHI4 anaerobic
I14	Streptomyces olivaceus	1		1					NA	2.5195	0.3009	0.7632	0.1037	0.5372	0.2415	NA	lungs	Chocolate anaerobic
I15	Bacillus sp. (in: firmicutes)	2	1		1				NA	2.2564	0.2962	0.7726	0.1071	0.481	0.2019	NA	liver, kidneys	BHI3 anaerobic, YCFA aerobic
I15	Micrococcus sp.	14					14		NA	2.2564	0.2962	0.7726	0.1071	0.481	0.2019	NA	brain	YCFA anaerobic
I15	Micrococcus luteus	17	2				15		NA	2.2564	0.2962	0.7726	0.1071	0.481	0.2019	NA	liver, brain	BHI4 aerobic, YCFA anaerobic
I15	Bacillus cereus	1	1						NA	2.2564	0.2962	0.7726	0.1071	0.481	0.2019	NA	liver	Chocolate anaerobic
I15	Streptococcus danieliae	1	1						NA	2.2564	0.2962	0.7726	0.1071	0.481	0.2019	NA	liver	Chocolate aerobic
I15	Staphylococcus epidermidis	1				1			NA	2.2564	0.2962	0.7726	0.1071	0.481	0.2019	NA	spleen	BHI3 aerobic
I15	Staphylococcus pasteuri	2			2				NA	2.2564	0.2962	0.7726	0.1071	0.481	0.2019	NA	kidneys	BHI3 anaerobic, BHI4 anaerobic
I16	Micrococcus endophyticus	1			1				NA	2.2118	0.3036	0.6709	0.1117	0.5447	0.1902	NA	kidneys	YCFA anaerobic
I16	Microbacterium oxydans	2						2	NA	2.2118	0.3036	0.6709	0.1117	0.5447	0.1902	NA	heart	AIA aerobic
I16	Staphylococcus hominis	278					278		NA	2.2118	0.3036	0.6709	0.1117	0.5447	0.1902	NA	brain	BHI4 anaerobic, YCFA anaerobic
I16	Bacillus cereus	2		1	1				NA	2.2118	0.3036	0.6709	0.1117	0.5447	0.1902	NA	lungs, kidneys	Chocolate anaerobic, YCFA anaerobic
I16	Mammaliicoccus lentus	4098	2		4096				NA	2.2118	0.3036	0.6709	0.1117	0.5447	0.1902	NA	liver, kidneys	BHI3 anaerobic, BHI4 anaerobic, YCFA anaerobic, Chocolate anaerobic, AIA anaerobic, BHI3 aerobic, AIA aerobic, BHI4 aerobic
I16	Brachybacterium paraconglomeratum	436						436	NA	2.2118	0.3036	0.6709	0.1117	0.5447	0.1902	NA	heart	AIA aerobic
I16	Staphylococcus epidermidis	1			1				NA	2.2118	0.3036	0.6709	0.1117	0.5447	0.1902	NA	kidneys	BHI3 aerobic
I16	Yimella sp.	2224						2224	NA	2.2118	0.3036	0.6709	0.1117	0.5447	0.1902	NA	heart	AIA aerobic
I16	Kocuria atrinae	514						514	NA	2.2118	0.3036	0.6709	0.1117	0.5447	0.1902	NA	heart	AIA aerobic
I17	Streptococcus infantis	2			2				NA	2.1555	0.2621	0.616	0.119	0.501	0.1701	NA	kidneys	YCFA aerobic
I17	Staphylococcus xylosus	2	1		1				NA	2.1555	0.2621	0.616	0.119	0.501	0.1701	NA	liver, kidneys	YCFA aerobic
I17	Bacillus cereus	3	2		1				NA	2.1555	0.2621	0.616	0.119	0.501	0.1701	NA	liver, kidneys	BHI3 aerobic, BHI4 aerobic, Chocolate anaerobic
I17	Streptococcus oralis	3			3				NA	2.1555	0.2621	0.616	0.119	0.501	0.1701	NA	kidneys	BHI3 anaerobic
I17	Janibacter melonis	1					1		NA	2.1555	0.2621	0.616	0.119	0.501	0.1701	NA	brain	BHI3 anaerobic
I17	Microbacterium imperiale	1					1		NA	2.1555	0.2621	0.616	0.119	0.501	0.1701	NA	brain	BHI4 anaerobic
I17	Yimella sp.	2					2		NA	2.1555	0.2621	0.616	0.119	0.501	0.1701	NA	brain	BHI3 anaerobic
I17	Bacillus albus	1			1				NA	2.1555	0.2621	0.616	0.119	0.501	0.1701	NA	kidneys	Chocolate anaerobic
I18	Ligilactobacillus murinus	1	1						NA	1.974	0.2808	0.6506	0.1166	0.563	0.3299	NA	liver	BHI4 anaerobic
I18	Staphylococcus hominis	2			2				NA	1.974	0.2808	0.6506	0.1166	0.563	0.3299	NA	kidneys	Chocolate aerobic, Chocolate anaerobic
I18	Brevundimonas diminuta	1	1						NA	1.974	0.2808	0.6506	0.1166	0.563	0.3299	NA	liver	Chocolate aerobic
I18	Mammaliicoccus lentus	4	3			1			NA	1.974	0.2808	0.6506	0.1166	0.563	0.3299	NA	liver, spleen	BHI3 anaerobic, Chocolate anaerobic, BHI4 aerobic, BHI3 aerobic
I18	Staphylococcus epidermidis	2018		2018					NA	1.974	0.2808	0.6506	0.1166	0.563	0.3299	NA	lungs	BHI3 anaerobic
I18	Paracoccus halophilus	1						1	NA	1.974	0.2808	0.6506	0.1166	0.563	0.3299	NA	heart	Chocolate anaerobic
I18	Brachybacterium muris	1	1						NA	1.974	0.2808	0.6506	0.1166	0.563	0.3299	NA	liver	Chocolate aerobic
I19	Mammaliicoccus lentus	3	1			2			NA	1.5818	0.3155	0.6476	0.1487	0.5516	0.2473	NA	liver, spleen	AIA aerobic, BHI3 anaerobic, BHI3 aerobic, BHI4 anaerobic
I19	Corynebacterium simulans	1496					1496		NA	1.5818	0.3155	0.6476	0.1487	0.5516	0.2473	NA	brain	BHI4 anaerobic
I20	Staphylococcus epidermidis	1				1			NA	1.574	0.2092	0.661	0.1222	0.4408	0.1878	NA	spleen	YCFA aerobic
I20	Micrococcus luteus	1					1		NA	1.574	0.2092	0.661	0.1222	0.4408	0.1878	NA	brain	AIA aerobic
I20	Staphylococcus hominis	2					1	1	NA	1.574	0.2092	0.661	0.1222	0.4408	0.1878	NA	brain, heart	Chocolate aerobic, YCFA aerobic
I20	Bacillus subtilis	1						1	NA	1.574	0.2092	0.661	0.1222	0.4408	0.1878	NA	heart	BHI3 aerobic
I20	Mammaliicoccus lentus	20039	1		20000	1	37		NA	1.574	0.2092	0.661	0.1222	0.4408	0.1878	NA	liver, brain, spleen, kidneys	BHI3 aerobic, Chocolate aerobic, Chocolate anaerobic
I20	Paenibacillus sp.	1	1						NA	1.574	0.2092	0.661	0.1222	0.4408	0.1878	NA	liver	BHI4 aerobic
I20	Cutibacterium acnes	1				1			NA	1.574	0.2092	0.661	0.1222	0.4408	0.1878	NA	spleen	BHI3 aerobic
I20	Gorillibacterium massiliense	1			1				NA	1.574	0.2092	0.661	0.1222	0.4408	0.1878	NA	kidneys	YCFA aerobic
I21	Bacillus cereus	3	1	2					NA	1.5012	0.2493	0.4303	0.1018	0.4596	0.0789	NA	lungs, liver	Chocolate aerobic, YPD aerobic
I21	Brevibacillus sp.	1		1					NA	1.5012	0.2493	0.4303	0.1018	0.4596	0.0789	NA	lungs	Chocolate anaerobic
I21	Micrococcus endophyticus	2					2		NA	1.5012	0.2493	0.4303	0.1018	0.4596	0.0789	NA	brain	BHI4 anaerobic
I21	Janibacter melonis	3					3		NA	1.5012	0.2493	0.4303	0.1018	0.4596	0.0789	NA	brain	YCFA anaerobic
I21	Brevibacillus agri	1						1	NA	1.5012	0.2493	0.4303	0.1018	0.4596	0.0789	NA	heart	AIA anaerobic
I22	Kocuria palustris	1						1	NA	1.5158	0.2421	0.4139	0.1218	0.4616	0.1693	NA	heart	YCFA anaerobic
I22	Bacillus infantis	1	1						NA	1.5158	0.2421	0.4139	0.1218	0.4616	0.1693	NA	liver	Chocolate anaerobic
I22	Streptomyces indicus	8					8		NA	1.5158	0.2421	0.4139	0.1218	0.4616	0.1693	NA	brain	BHI4 aerobic
I22	Brevibacillus agri	1			1				NA	1.5158	0.2421	0.4139	0.1218	0.4616	0.1693	NA	kidneys	BHI3 anaerobic
I22	Bacillus sp. (in: firmicutes)	8						8	NA	1.5158	0.2421	0.4139	0.1218	0.4616	0.1693	NA	heart	YCFA anaerobic
I22	Staphylococcus hominis	1						1	NA	1.5158	0.2421	0.4139	0.1218	0.4616	0.1693	NA	heart	YCFA anaerobic
I22	Lysinibacillus sphaericus	1	1						NA	1.5158	0.2421	0.4139	0.1218	0.4616	0.1693	NA	liver	YCFA aerobic
I22	Fictibacillus barbaricus	7	3		2	2			NA	1.5158	0.2421	0.4139	0.1218	0.4616	0.1693	NA	liver, spleen, kidneys	BHI3 anaerobic, YCFA anaerobic, Chocolate anaerobic, Chocolate aerobic
I22	Lysinibacillus sp.	11	7	1	1	1	1		NA	1.5158	0.2421	0.4139	0.1218	0.4616	0.1693	NA	lungs, liver, brain, spleen, kidneys	BHI3 aerobic, BHI4 aerobic, BHI4 anaerobic, Chocolate aerobic, Chocolate anaerobic, YPD aerobic
I22	Bacillus cereus	5	2	2				1	NA	1.5158	0.2421	0.4139	0.1218	0.4616	0.1693	NA	lungs, liver, heart	BHI3 aerobic, Chocolate aerobic, Chocolate anaerobic, YPD aerobic, YCFA aerobic
I22	Paenibacillus glucanolyticus	1	1						NA	1.5158	0.2421	0.4139	0.1218	0.4616	0.1693	NA	liver	BHI4 aerobic
I22	Lysinibacillus fusiformis	2	2						NA	1.5158	0.2421	0.4139	0.1218	0.4616	0.1693	NA	liver	YCFA anaerobic
I22	Brevibacillus sp.	3	3						NA	1.5158	0.2421	0.4139	0.1218	0.4616	0.1693	NA	liver	Chocolate anaerobic, YCFA aerobic
I22	Staphylococcus epidermidis	1			1				NA	1.5158	0.2421	0.4139	0.1218	0.4616	0.1693	NA	kidneys	BHI4 aerobic
I22	Staphylococcus pasteuri	1					1		NA	1.5158	0.2421	0.4139	0.1218	0.4616	0.1693	NA	brain	YPD aerobic
I22	Amycolatopsis xuchangensis	9					9		NA	1.5158	0.2421	0.4139	0.1218	0.4616	0.1693	NA	brain	BHI4 aerobic
I23	Limosilactobacillus reuteri	4	4						NA	1.4499	0.2537	0.4637	0.0949	0.4467	0.1427	NA	liver	YPD aerobic
I23	Lactobacillus johnsonii	16	16						NA	1.4499	0.2537	0.4637	0.0949	0.4467	0.1427	NA	liver	YPD aerobic
I23	Ligilactobacillus murinus	9	9						NA	1.4499	0.2537	0.4637	0.0949	0.4467	0.1427	NA	liver	YPD aerobic
I23	Staphylococcus hominis	1	1						NA	1.4499	0.2537	0.4637	0.0949	0.4467	0.1427	NA	liver	BHI4 aerobic
I23	Corynebacterium tuberculostearicum	1	1						NA	1.4499	0.2537	0.4637	0.0949	0.4467	0.1427	NA	liver	BHI4 aerobic
I23	Micrococcus luteus	1					1		NA	1.4499	0.2537	0.4637	0.0949	0.4467	0.1427	NA	brain	AIA anaerobic
I24	Lactobacillus johnsonii	33	33						NA	1.9561	0.202	0.4285	0.0924	0.4339	0.1296	NA	liver	BHI3 anaerobic, YPD aerobic, Chocolate anaerobic
I24	Bacillus infantis	47			47				NA	1.9561	0.202	0.4285	0.0924	0.4339	0.1296	NA	kidneys	YCFA aerobic
I24	Bacillus sp. (in: firmicutes)	5			5				NA	1.9561	0.202	0.4285	0.0924	0.4339	0.1296	NA	kidneys	Chocolate aerobic
I24	Ligilactobacillus murinus	34	26	3	4	1			NA	1.9561	0.202	0.4285	0.0924	0.4339	0.1296	NA	lungs, liver, spleen, kidneys	BHI3 anaerobic, Chocolate anaerobic, BHI3 aerobic, YPD aerobic
I24	Lactobacillus acidophilus	3	2		1				NA	1.9561	0.202	0.4285	0.0924	0.4339	0.1296	NA	liver, kidneys	BHI4 anaerobic, YCFA anaerobic, Chocolate anaerobic
I24	Streptococcus sp. ZB199	1			1				NA	1.9561	0.202	0.4285	0.0924	0.4339	0.1296	NA	kidneys	BHI4 aerobic
I24	Micrococcus lylae	1					1		NA	1.9561	0.202	0.4285	0.0924	0.4339	0.1296	NA	brain	YCFA aerobic
I24	Bacillus cereus	1					1		NA	1.9561	0.202	0.4285	0.0924	0.4339	0.1296	NA	brain	AIA anaerobic
I24	Priestia megaterium	1		1					NA	1.9561	0.202	0.4285	0.0924	0.4339	0.1296	NA	lungs	YCFA aerobic
I24	Corynebacterium tuberculostearicum	1	1						NA	1.9561	0.202	0.4285	0.0924	0.4339	0.1296	NA	liver	BHI4 aerobic
I24	Peribacillus simplex	40			40				NA	1.9561	0.202	0.4285	0.0924	0.4339	0.1296	NA	kidneys	YCFA aerobic
I24	Bacillus pumilus	1					1		NA	1.9561	0.202	0.4285	0.0924	0.4339	0.1296	NA	brain	BHI3 aerobic
I24	Escherichia coli	4	4						NA	1.9561	0.202	0.4285	0.0924	0.4339	0.1296	NA	liver	YPD aerobic
I25	Lactobacillus johnsonii	4	4						NA	1.3595	0.2327	0.4031	0.0911	0.4682	0.1482	NA	liver	BHI4 anaerobic, YCFA anaerobic
I25	Ligilactobacillus murinus	1			1				NA	1.3595	0.2327	0.4031	0.0911	0.4682	0.1482	NA	kidneys	BHI3 aerobic
I25	Limosilactobacillus reuteri	1	1						NA	1.3595	0.2327	0.4031	0.0911	0.4682	0.1482	NA	liver	YPD aerobic
I25	Bacillus cereus	1					1		NA	1.3595	0.2327	0.4031	0.0911	0.4682	0.1482	NA	brain	YPD aerobic
I25	Priestia megaterium	2	1				1		NA	1.3595	0.2327	0.4031	0.0911	0.4682	0.1482	NA	liver, brain	BHI3 aerobic, Chocolate aerobic
I25	Staphylococcus epidermidis	1	1						NA	1.3595	0.2327	0.4031	0.0911	0.4682	0.1482	NA	liver	YCFA aerobic
I25	Paenibacillus cineris	1					1		NA	1.3595	0.2327	0.4031	0.0911	0.4682	0.1482	NA	brain	BHI3 aerobic
I25	Bacillus sp. (in: firmicutes)	2					1	1	NA	1.3595	0.2327	0.4031	0.0911	0.4682	0.1482	NA	brain, heart	Chocolate aerobic
I26	Lactobacillus johnsonii	1	1						NA	1.5395	0.1869	0.4274	0.0998	0.4187	0.1421	NA	liver	YPD aerobic
I26	Bacillus sp. (in: firmicutes)	1			1				NA	1.5395	0.1869	0.4274	0.0998	0.4187	0.1421	NA	kidneys	BHI3 aerobic
I26	Staphylococcus warneri	1		1					NA	1.5395	0.1869	0.4274	0.0998	0.4187	0.1421	NA	lungs	BHI4 anaerobic
I26	Staphylococcus haemolyticus	1	1						NA	1.5395	0.1869	0.4274	0.0998	0.4187	0.1421	NA	liver	BHI4 aerobic
I26	Lysinibacillus sphaericus	1			1				NA	1.5395	0.1869	0.4274	0.0998	0.4187	0.1421	NA	kidneys	BHI4 aerobic
I26	Limosilactobacillus reuteri	1	1						NA	1.5395	0.1869	0.4274	0.0998	0.4187	0.1421	NA	liver	YPD aerobic
I26	Lysinibacillus sp.	5			5				NA	1.5395	0.1869	0.4274	0.0998	0.4187	0.1421	NA	kidneys	BHI3 aerobic, BHI4 aerobic, Chocolate aerobic
I26	Bacillus cereus	4			4				NA	1.5395	0.1869	0.4274	0.0998	0.4187	0.1421	NA	kidneys	AIA aerobic, YCFA aerobic, BHI3 aerobic, Chocolate aerobic
I26	Escherichia coli	4			4				NA	1.5395	0.1869	0.4274	0.0998	0.4187	0.1421	NA	kidneys	BHI3 anaerobic, YCFA anaerobic
I27	Lactobacillus johnsonii	6		6					NA	1.6162	0.3081	0.4314	0.0777	0.3851	0.1367	NA	lungs	YPD aerobic
I27	Paracoccus yeei	103	103						NA	1.6162	0.3081	0.4314	0.0777	0.3851	0.1367	NA	liver	Chocolate aerobic
I27	Streptococcus thoraltensis	251		251					NA	1.6162	0.3081	0.4314	0.0777	0.3851	0.1367	NA	lungs	BHI3 anaerobic, BHI4 anaerobic, YPD aerobic, BHI4 aerobic, BHI3 aerobic
I27	Ligilactobacillus murinus	7	5	2					NA	1.6162	0.3081	0.4314	0.0777	0.3851	0.1367	NA	lungs, liver	BHI3 aerobic, YCFA aerobic, YPD aerobic, BHI4 aerobic
I27	Rodentibacter pneumotropicus	209		209					NA	1.6162	0.3081	0.4314	0.0777	0.3851	0.1367	NA	lungs	BHI3 aerobic, Chocolate aerobic, YCFA aerobic
I27	Enterococcus casseliflavus	251		251					NA	1.6162	0.3081	0.4314	0.0777	0.3851	0.1367	NA	lungs	BHI3 anaerobic, BHI4 anaerobic, YCFA anaerobic, YPD aerobic, AIA anaerobic, BHI4 aerobic
I27	Limosilactobacillus reuteri	1		1					NA	1.6162	0.3081	0.4314	0.0777	0.3851	0.1367	NA	lungs	YPD aerobic
I27	Lysinibacillus sp.	7		7					NA	1.6162	0.3081	0.4314	0.0777	0.3851	0.1367	NA	lungs	BHI3 aerobic, BHI4 anaerobic, BHI4 aerobic, AIA anaerobic
I27	Staphylococcus cohnii	37		37					NA	1.6162	0.3081	0.4314	0.0777	0.3851	0.1367	NA	lungs	BHI3 aerobic, BHI4 anaerobic, BHI4 aerobic, AIA anaerobic, YCFA aerobic, YPD aerobic
I27	Mammaliicoccus lentus	194		194					NA	1.6162	0.3081	0.4314	0.0777	0.3851	0.1367	NA	lungs	AIA anaerobic, Chocolate aerobic, YCFA aerobic, BHI4 aerobic, BHI3 aerobic, AIA aerobic, BHI3 anaerobic
I27	Brevibacillus sp.	1		1					NA	1.6162	0.3081	0.4314	0.0777	0.3851	0.1367	NA	lungs	YCFA aerobic
I27	Enterococcus gallinarum	382		382					NA	1.6162	0.3081	0.4314	0.0777	0.3851	0.1367	NA	lungs	AIA anaerobic, Chocolate aerobic, YCFA aerobic, BHI3 aerobic, AIA aerobic, BHI3 anaerobic
I27	Microbacterium paraoxydans	1		1					NA	1.6162	0.3081	0.4314	0.0777	0.3851	0.1367	NA	lungs	AIA anaerobic
I27	Staphylococcus epidermidis	1						1	NA	1.6162	0.3081	0.4314	0.0777	0.3851	0.1367	NA	heart	YCFA anaerobic
I27	Moraxella osloensis	1	1						NA	1.6162	0.3081	0.4314	0.0777	0.3851	0.1367	NA	liver	AIA anaerobic
I27	Paracoccus halophilus	44	44						NA	1.6162	0.3081	0.4314	0.0777	0.3851	0.1367	NA	liver	Chocolate aerobic
I28	Lactobacillus johnsonii	112	80	1	21	10			NA	1.8352	0.2098	0.4724	0.0969	0.4546	0.1519	NA	lungs, liver, spleen, kidneys	BHI3 anaerobic, BHI4 anaerobic, YCFA anaerobic, Chocolate anaerobic, AIA anaerobic, BHI3 aerobic, AIA aerobic, BHI4 aerobic, YPD aerobic
I28	Micrococcus luteus	144	144						NA	1.8352	0.2098	0.4724	0.0969	0.4546	0.1519	NA	liver	BHI4 aerobic, BHI4 anaerobic
I28	Ligilactobacillus murinus	102	64	1	18	19			NA	1.8352	0.2098	0.4724	0.0969	0.4546	0.1519	NA	lungs, liver, spleen, kidneys	AIA anaerobic, Chocolate anaerobic, YCFA anaerobic, BHI4 anaerobic, BHI3 anaerobic, YCFA aerobic, BHI4 aerobic, BHI3 aerobic, YPD aerobic
I28	Staphylococcus haemolyticus	1	1						NA	1.8352	0.2098	0.4724	0.0969	0.4546	0.1519	NA	liver	BHI4 aerobic
I28	Lysinibacillus sphaericus	1			1				NA	1.8352	0.2098	0.4724	0.0969	0.4546	0.1519	NA	kidneys	BHI4 aerobic
I28	Limosilactobacillus reuteri	45	34	1	5	5			NA	1.8352	0.2098	0.4724	0.0969	0.4546	0.1519	NA	lungs, liver, spleen, kidneys	AIA anaerobic, Chocolate anaerobic, BHI3 anaerobic, YPD aerobic, BHI4 aerobic
I28	Lysinibacillus sp.	5			5				NA	1.8352	0.2098	0.4724	0.0969	0.4546	0.1519	NA	kidneys	AIA aerobic, BHI3 aerobic, YCFA aerobic, BHI4 aerobic
I28	Bacillus cereus	8			8				NA	1.8352	0.2098	0.4724	0.0969	0.4546	0.1519	NA	kidneys	BHI3 aerobic, YCFA aerobic
I28	Corynebacterium tuberculostearicum	3	2			1			NA	1.8352	0.2098	0.4724	0.0969	0.4546	0.1519	NA	liver, spleen	AIA aerobic, BHI3 aerobic
I28	Streptomyces pseudogriseolus	1					1		NA	1.8352	0.2098	0.4724	0.0969	0.4546	0.1519	NA	brain	BHI3 anaerobic
I28	Bacillus licheniformis	1					1		NA	1.8352	0.2098	0.4724	0.0969	0.4546	0.1519	NA	brain	YCFA anaerobic
I28	Staphylococcus epidermidis	1		1					NA	1.8352	0.2098	0.4724	0.0969	0.4546	0.1519	NA	lungs	YPD aerobic
I29	Ligilactobacillus murinus	4	1			3			NA	1.4729	0.2077	0.415	0.0966	0.4451	0.1522	NA	liver, spleen	BHI3 aerobic, BHI4 aerobic, YPD aerobic, YCFA aerobic
I29	uncultured bacterium	1	1						NA	1.4729	0.2077	0.415	0.0966	0.4451	0.1522	NA	liver	YPD aerobic
I29	Muribacter muris	1		1					NA	1.4729	0.2077	0.415	0.0966	0.4451	0.1522	NA	lungs	YCFA aerobic
I29	Paenibacillus odorifer	1				1			NA	1.4729	0.2077	0.415	0.0966	0.4451	0.1522	NA	spleen	Chocolate aerobic
I30	Micrococcus luteus	1					1		NA	1.6076	0.2042	0.5334	0.1081	0.4542	0.118	NA	brain	YPD aerobic
I30	Paenibacillus residui	1	1						NA	1.6076	0.2042	0.5334	0.1081	0.4542	0.118	NA	liver	BHI4 aerobic
I30	Paenibacillus provencensis	23					23		NA	1.6076	0.2042	0.5334	0.1081	0.4542	0.118	NA	brain	Chocolate aerobic
Notes:
C, C57BL/6J; B, BALB/c; I, ICR
Total count indicates the total number of colonies produced by each species on all 7 optimal medium plates under both aerobic and anaerobic conditions.
NA indicates that blood sample was not collected and detected in the mouse.

## Sheet: S3-all species
Table S3 Information of the microbial species isolated from the mouse organs by culturomics
List of microbial species identified by culturomics assays and associated taxonomy information
No.	Kingdom	Phylum	Class	Order	Family	Genus	Species
1	Bacteria	Pseudomonadota	Gammaproteobacteria	Pseudomonadales	Moraxellaceae	Acinetobacter	Acinetobacter baumannii
2	Bacteria	Pseudomonadota	Gammaproteobacteria	Pseudomonadales	Moraxellaceae	Acinetobacter	Acinetobacter haemolyticus
3	Bacteria	Pseudomonadota	Gammaproteobacteria	Pseudomonadales	Moraxellaceae	Acinetobacter	Acinetobacter johnsonii
4	Bacteria	Pseudomonadota	Gammaproteobacteria	Pseudomonadales	Moraxellaceae	Acinetobacter	Acinetobacter lwoffii
5	Bacteria	Pseudomonadota	Gammaproteobacteria	Pseudomonadales	Moraxellaceae	Acinetobacter	Acinetobacter pittii
6	Bacteria	Pseudomonadota	Gammaproteobacteria	Pseudomonadales	Moraxellaceae	Acinetobacter	Acinetobacter schindleri
7	Bacteria	Pseudomonadota	Gammaproteobacteria	Pseudomonadales	Moraxellaceae	Acinetobacter	Acinetobacter sp.
8	Bacteria	Actinomycetota	Actinomycetia	Actinomycetales	Actinomycetaceae	Actinomyces	actinobacterium ZXY039
9	Bacteria	Actinomycetota	Actinomycetia	Actinomycetales	Actinomycetaceae	Actinomyces	Actinomycetes bacterium
10	Bacteria	Actinomycetota	Actinomycetia	Actinomycetales	Actinomycetes	Actinobacterium	Actinomycetota bacterium
11	Bacteria	Bacillota	Bacilli	Lactobacillales	Aerococcaceae	Aerococcus	Aerococcus viridans
12	Bacteria	Pseudomonadota	Gammaproteobacteria	Burkholderiales	Burkholderiaceae	Alcaligenes	Alcaligenes faecalis
13	Bacteria	Actinomycetota	Actinomycetia	Pseudonocardiales	Pseudonocardiaceae	Amycolatopsis	Amycolatopsis xuchangensis
14	Bacteria	Bacillota	Bacilli	Bacillales	Paenibacillaceae	Aneurinibacillus	Aneurinibacillus aneurinilyticus
15	Bacteria	Actinomycetota	Actinomycetia	Micrococcales	Micrococcaceae	Pseudarthrobacter	Arthrobacter oxydans
16	Bacteria	Pseudomonadota	Alphaproteobacteria	Rhizobiales	Rhizobiaceae	Aureimonas	Aureimonas altamirensis
17	Bacteria	Pseudomonadota	Alphaproteobacteria	Rhodospirillales	Azospirillaceae	Azospirillaceae	Azospirillaceae bacterium
18	Bacteria	Bacillota	Bacilli	Bacillales	Bacillaceae	Bacillus	Bacillus albus
19	Bacteria	Bacillota	Bacilli	Bacillales	Bacillaceae	Bacillus	Bacillus altitudinis
20	Bacteria	Bacillota	Bacilli	Bacillales	Bacillaceae	Bacillus	Bacillus aryabhattai
21	Bacteria	Bacillota	Bacilli	Bacillales	Bacillaceae	Bacillus	Bacillus cereus
22	Bacteria	Bacillota	Bacilli	Bacillales	Bacillaceae	Bacillus	Bacillus infantis
23	Bacteria	Bacillota	Bacilli	Bacillales	Bacillaceae	Bacillus	Bacillus licheniformis
24	Bacteria	Bacillota	Bacilli	Bacillales	Bacillaceae	Bacillus	Bacillus nealsonii
25	Bacteria	Bacillota	Bacilli	Bacillales	Bacillaceae	Bacillus	Bacillus paramycoides
26	Bacteria	Bacillota	Bacilli	Bacillales	Bacillaceae	Bacillus	Bacillus piscis
27	Bacteria	Bacillota	Bacilli	Bacillales	Bacillaceae	Bacillus	Bacillus pumilus
28	Bacteria	Bacillota	Bacilli	Bacillales	Bacillaceae	Bacillus	Bacillus safensis
29	Bacteria	Bacillota	Bacilli	Bacillales	Bacillaceae	Bacillus	Bacillus sp. (in: firmicutes)
30	Bacteria	Bacillota	Bacilli	Bacillales	Bacillaceae	Bacillus	Bacillus subtilis
31	Bacteria	Bacillota	Bacilli	Bacillales	Bacillaceae	Bacillus	Bacillus tequilensis
32	Bacteria	Bacillota	Bacilli	Bacillales	Bacillaceae	Bacillus	Bacillus thuringiensis
33	Bacteria	Bacillota	Bacilli	Bacillales	Bacillaceae	Bacillus	Bacillus toyonensis
34	Bacteria	Bacillota	Bacilli	Bacillales	Bacillaceae	Bacillus	Bacillus tropicus
35	Bacteria	Bacillota	Bacilli	Bacillales	Bacillaceae	Bacillus	Bacillus velezensis
36	Bacteria	Bacillota	Bacilli	Bacillales	Bacillaceae	Bacillus	Bacillus xiamenensis
37	Bacteria	Pseudomonadota	Betaproteobacteria	Burkholderiales	Alcaligenaceae	Bordetella	Bordetella hinzii
38	Bacteria	Pseudomonadota	Alphaproteobacteria	Hyphomicrobiales	Boseaceae	Bosea	Bosea sp.
39	Bacteria	Actinomycetota	Actinomycetia	Micrococcales	Dermabacteraceae	Brachybacterium	Brachybacterium muris
40	Bacteria	Actinomycetota	Actinomycetia	Micrococcales	Dermabacteraceae	Brachybacterium	Brachybacterium paraconglomeratum
41	Bacteria	Bacillota	Bacilli	Brevibacillales	Brevibacillaceae	Brevibacillus	Brevibacillus agri
42	Bacteria	Bacillota	Bacilli	Brevibacillales	Brevibacillaceae	Brevibacillus	Brevibacillus parabrevis
43	Bacteria	Bacillota	Bacilli	Brevibacillales	Brevibacillaceae	Brevibacillus	Brevibacillus reuszeri
44	Bacteria	Actinomycetota	Actinomycetia	Micrococcales	Brevibacteriaceae	Brevibacterium	Brevibacterium ihuae
45	Bacteria	Pseudomonadota	Alphaproteobacteria	Caulobacterales	Caulobacteraceae	Brevundimonas	Brevundimonas albigilva
46	Bacteria	Pseudomonadota	Alphaproteobacteria	Caulobacterales	Caulobacteraceae	Brevundimonas	Brevundimonas diminuta
47	Bacteria	Pseudomonadota	Alphaproteobacteria	Caulobacterales	Caulobacteraceae	Brevundimonas	Brevundimonas naejangsanensis
48	Bacteria	Pseudomonadota	Alphaproteobacteria	Caulobacterales	Caulobacteraceae	Brevundimonas	Brevundimonas vesicularis
49	Bacteria	Pseudomonadota	Betaproteobacteria	Burkholderiales	Burkholderiaceae	Burkholderia	Burkholderia cenocepacia
50	Fungi	Ascomycota	Ascomycetes	Saccharomycetales	Saccharomycetaceae	Candida	Candida albicans
51	Fungi	Ascomycota	Ascomycetes	Saccharomycetales	Saccharomycetaceae	Candida	Candida guilliermondii
52	Bacteria	Actinomycetota	Actinomycetia	Micrococcales	Promicromonosporaceae	Cellulosimicrobium	Cellulosimicrobium cellulans
53	Bacteria	Bacillota	Clostridia	Eubacteriales	Clostridiaceae	Clostridium	Clostridium sulfidigenes
54	Bacteria	Pseudomonadota	Betaproteobacteria	Burkholderiales	Comamonadaceae	Comamonas	Comamonas aquatica
55	Bacteria	Actinomycetota	Actinomycetia	Mycobacteriales	Mycobacteriaceae	Corynebacterium	Corynebacterium faecium
56	Bacteria	Actinomycetota	Actinomycetia	Mycobacteriales	Mycobacteriaceae	Corynebacterium	Corynebacterium gottingense
57	Bacteria	Actinomycetota	Actinomycetia	Mycobacteriales	Mycobacteriaceae	Corynebacterium	Corynebacterium minutissimum
58	Bacteria	Actinomycetota	Actinomycetia	Mycobacteriales	Mycobacteriaceae	Corynebacterium	Corynebacterium simulans
59	Bacteria	Actinomycetota	Actinomycetia	Mycobacteriales	Mycobacteriaceae	Corynebacterium	Corynebacterium singulare
60	Bacteria	Actinomycetota	Actinomycetia	Mycobacteriales	Mycobacteriaceae	Corynebacterium	Corynebacterium sp.
61	Bacteria	Actinomycetota	Actinomycetia	Mycobacteriales	Mycobacteriaceae	Corynebacterium	Corynebacterium tuberculostearicum
62	Bacteria	Actinomycetota	Actinomycetia	Mycobacteriales	Mycobacteriaceae	Corynebacterium	Corynebacterium wankanglinii
63	Bacteria	Actinomycetota	Actinomycetia	Actinomycetales	Microbacteriaceae	Curtobacterium	Curtobacterium luteum
64	Bacteria	Actinomycetota	Actinomycetia	Actinomycetales	Microbacteriaceae	Curtobacterium	Curtobacterium oceanosedimentum
65	Bacteria	Actinomycetota	Actinomycetia	Actinomycetales	Microbacteriaceae	Curtobacterium	Curtobacterium sp.
66	Bacteria	Actinomycetota	Actinomycetia	Propionibacteriales	Propionibacteriaceae	Cutibacterium	Cutibacterium acnes
67	Bacteria	Bacillota	Bacilli	Bacillales	Bacillaceae	Cytobacillus	Cytobacillus firmus
68	Bacteria	Bacillota	Bacilli	Bacillales	Bacillaceae	Cytobacillus	Cytobacillus kochii
69	Bacteria	Deinococcota	Deinococci	Deinococcales	Deinococcaceae	Deinococcus	Deinococcus ficus
70	Bacteria	Deinococcota	Deinococci	Deinococcales	Deinococcaceae	Deinococcus	Deinococcus wulumuqiensis
71	Bacteria	Pseudomonadota	Betaproteobacteria	Betaproteobacteria	Comamonadaceae	Delftia	Delftia acidovorans
72	Bacteria	Actinomycetota	Actinomycetia	Micrococcales	Dermabacteraceae	Dermabacter	Dermabacter vaginalis
73	Bacteria	Actinomycetota	Actinomycetia	Micrococcales	Dermabacteraceae	Dermacoccus	Dermacoccus sp.
74	Bacteria	Actinomycetota	Actinomycetia	Actinomycetales	Dietziaceae	Dietzia	Dietzia maris
75	Bacteria	Actinomycetota	Actinomycetia	Actinomycetales	Dietziaceae	Dietzia	Dietzia massiliensis
76	Bacteria	Actinomycetota	Actinomycetia	Actinomycetales	Dietziaceae	Dietzia	Dietzia sp.
77	Bacteria	Bacteroidota	Flavobacteriia	Flavobacteriales;	Weeksellaceae;	Elizabethkingia	Elizabethkingia anophelis
78	Bacteria	Pseudomonadota	Alphaproteobacteria	Pseudomonadota	Rhodospirillaceae	Enhydrobacter	Enhydrobacter sp.
79	Bacteria	Bacillota	Bacilli	Lactobacillales	Enterococcaceae	Enterococcus	Enterococcus faecalis
80	Bacteria	Bacillota	Bacilli	Lactobacillales	Enterococcaceae	Enterococcus	Enterococcus gallinarum
81	Bacteria	Pseudomonadota	Gammaproteobacteria	Enterobacterales	Enterobacteriaceae	Escherichia	Escherichia coli
82	Bacteria	Bacillota	Bacilli	Bacillales	Bacillaceae	Fictibacillus	Fictibacillus barbaricus
83	Bacteria	Bacillota	Bacilli	Bacillales	Anoxybacillaceae	Geobacillus	Geobacillus stearothermophilus
84	Bacteria	Actinomycetota	Actinomycetia	Mycobacteriales	Gordoniaceae	Gordonia	Gordonia hongkongensis
85	Bacteria	Actinomycetota	Actinomycetia	Mycobacteriales	Gordoniaceae	Gordonia	Gordonia sputi
86	Bacteria	Bacillota	Bacilli	Bacillales	Paenibacillaceae	Gorillibacterium	Gorillibacterium massiliense
87	Bacteria	Actinomycetota	Actinomycetia	Actinomycetales	Intrasporangiaceae	Janibacter	Janibacter melonis
88	Bacteria	Bacillota	Bacilli	Bacillales	Staphylococcaceae	Jeotgalicoccus	Jeotgalicoccus sp. M3T9B12
89	Bacteria	Actinomycetota	Actinomycetia	Kineosporiales	Kineosporiaceae	Kineococcus	Kineococcus radiotolerans
90	Bacteria	Pseudomonadota	Gammaproteobacteria	Enterobacterales	Enterobacteriaceae	Klebsiella	Klebsiella oxytoca
91	Bacteria	Pseudomonadota	Gammaproteobacteria	Enterobacterales	Enterobacteriaceae	Klebsiella	Klebsiella pneumoniae
92	Bacteria	Actinomycetota	Actinomycetia	Actinomycetales	Micrococcaceae	Kocuria	Kocuria atrinae
93	Bacteria	Actinomycetota	Actinomycetia	Actinomycetales	Micrococcaceae	Kocuria	Kocuria palustris
94	Bacteria	Actinomycetota	Actinomycetia	Actinomycetales	Micrococcaceae	Kocuria	Kocuria rhizophila
95	Bacteria	Actinomycetota	Actinomycetia	Actinomycetales	Micrococcaceae	Kocuria	Kocuria rosea
96	Bacteria	Actinomycetota	Actinomycetia	Actinomycetales	Micrococcaceae	Kocuria	Kocuria sp.
97	Bacteria	Actinomycetota	Actinomycetia	Micrococcales	Kytococcaceae	Kytococcus	Kytococcus sedentarius
98	Bacteria	Actinomycetota	Actinomycetia	Micrococcales	Kytococcaceae	Kytococcus	Kytococcus sp.
99	Bacteria	Bacillota	Bacilli	Lactobacillales	Lactobacillaceae	Lactobacillus	Lactobacillus acidophilus
100	Bacteria	Bacillota	Bacilli	Lactobacillales	Lactobacillaceae	Lactobacillus	Lactobacillus gasseri
101	Bacteria	Bacillota	Bacilli	Lactobacillales	Lactobacillaceae	Lactobacillus	Lactobacillus johnsonii
102	Bacteria	Bacillota	Bacilli	Lactobacillales	Lactobacillaceae	Lactobacillus	Lactobacillus taiwanensis
103	Bacteria	Bacteroidota	Cytophagia	Cytophagales	Spirosomataceae	Larkinella	Larkinella insperata
104	Bacteria	Actinomycetota	Actinomycetia	Micrococcales	Microbacteriaceae	Leucobacter	Leucobacter chromiiresistens
105	Bacteria	Bacillota	Bacilli	Lactobacillales	Lactobacillaceae	Ligilactobacillus	Ligilactobacillus murinus
106	Bacteria	Bacillota	Bacilli	Lactobacillales	Lactobacillaceae	Limosilactobacillus	Limosilactobacillus reuteri
107	Bacteria	Bacillota	Bacilli	Bacillales	Planococcaceae	Lysinibacillus	Lysinibacillus fusiformis
108	Bacteria	Bacillota	Bacilli	Bacillales	Planococcaceae	Lysinibacillus	Lysinibacillus macroides
109	Bacteria	Bacillota	Bacilli	Bacillales	Planococcaceae	Lysinibacillus	Lysinibacillus odysseyi
110	Bacteria	Bacillota	Bacilli	Bacillales	Planococcaceae	Lysinibacillus	Lysinibacillus sp.
111	Bacteria	Bacillota	Bacilli	Bacillales	Planococcaceae	Lysinibacillus	Lysinibacillus sphaericus
112	Bacteria	Bacillota	Bacilli	Bacillales	Planococcaceae	Lysinibacillus	Lysinibacillus xylanilyticus
113	Bacteria	Bacillota	Bacilli	Staphylococcales	Staphylococcaceae	Mammaliicoccus	Mammaliicoccus lentus
114	Bacteria	Bacillota	Bacilli	Staphylococcales	Staphylococcaceae	Mammaliicoccus	Mammaliicoccus sciuri
115	Bacteria	Bacillota	Bacilli	Staphylococcales	Staphylococcaceae	Mammaliicoccus	Mammaliicoccus sp.
116	Bacteria	Bacillota	Bacilli	Bacillales	Bacillaceae	Metabacillus	Metabacillus idriensis
117	Bacteria	Bacillota	Bacilli	Bacillales	Bacillaceae	Metabacillus	Metabacillus indicus
118	Bacteria	Bacillota	Bacilli	Bacillales	Bacillaceae	Metabacillus	Metabacillus niabensis
119	Bacteria	Actinomycetota	Actinomycetia	Micrococcales	Microbacteriaceae	Microbacteriaceae	Microbacteriaceae bacterium NR110
120	Bacteria	Actinomycetota	Actinomycetia	Micrococcales	Microbacteriaceae	Microbacterium	Microbacterium aurum
121	Bacteria	Actinomycetota	Actinomycetia	Micrococcales	Microbacteriaceae	Microbacterium	Microbacterium chocolatum
122	Bacteria	Actinomycetota	Actinomycetia	Actinomycetales	Microbacteriaceae	Microbacterium	Microbacterium esteraromaticum
123	Bacteria	Actinomycetota	Actinomycetia	Actinomycetales	Microbacteriaceae	Microbacterium	Microbacterium foliorum
124	Bacteria	Actinomycetota	Actinomycetia	Actinomycetales	Microbacteriaceae	Microbacterium	Microbacterium imperiale
125	Bacteria	Actinomycetota	Actinomycetia	Actinomycetales	Microbacteriaceae	Microbacterium	Microbacterium lacus
126	Bacteria	Actinomycetota	Actinomycetia	Actinomycetales	Microbacteriaceae	Microbacterium	Microbacterium liquefaciens
127	Bacteria	Actinomycetota	Actinomycetia	Actinomycetales	Microbacteriaceae	Microbacterium	Microbacterium marinum
128	Bacteria	Actinomycetota	Actinomycetia	Actinomycetales	Microbacteriaceae	Microbacterium	Microbacterium oleivorans
129	Bacteria	Actinomycetota	Actinomycetia	Actinomycetales	Microbacteriaceae	Microbacterium	Microbacterium oxydans
130	Bacteria	Actinomycetota	Actinomycetia	Actinomycetales	Microbacteriaceae	Microbacterium	Microbacterium paraoxydans
131	Bacteria	Actinomycetota	Actinomycetia	Actinomycetales	Microbacteriaceae	Microbacterium	Microbacterium pumilum
132	Bacteria	Actinomycetota	Actinomycetia	Actinomycetales	Microbacteriaceae	Microbacterium	Microbacterium sp.
133	Bacteria	Actinomycetota	Actinomycetia	Actinomycetales	Microbacteriaceae	Microbacterium	Microbacterium testaceum
134	Bacteria	Actinomycetota	Actinomycetia	Actinomycetales	Micrococcaceae	Micrococcus	Micrococcus endophyticus
135	Bacteria	Actinomycetota	Actinomycetia	Actinomycetales	Micrococcaceae	Micrococcus	Micrococcus lacusdianchii
136	Bacteria	Actinomycetota	Actinomycetia	Actinomycetales	Micrococcaceae	Micrococcus	Micrococcus luteus
137	Bacteria	Actinomycetota	Actinomycetia	Actinomycetales	Micrococcaceae	Micrococcus	Micrococcus lylae
138	Bacteria	Actinomycetota	Actinomycetia	Actinomycetales	Micrococcaceae	Micrococcus	Micrococcus porci
139	Bacteria	Actinomycetota	Actinomycetia	Actinomycetales	Micrococcaceae	Micrococcus	Micrococcus sp.
140	Bacteria	Pseudomonadota	Gammaproteobacteria	Moraxellales	Moraxellaceae	Moraxella	Moraxella catarrhalis
141	Bacteria	Pseudomonadota	Gammaproteobacteria	Pseudomonadales	Moraxellaceae	Moraxella	Moraxella osloensis
142	Bacteria	Pseudomonadota	Gammaproteobacteria	Pseudomonadales	Moraxellaceae	Moraxella	Moraxella sp.
143	Bacteria	Pseudomonadota	Gammaproteobacteria	Paseurellales	Pasteurellaceae	Muribacter	Muribacter muris
144	Bacteria	Actinomycetota	Actinomycetia	Mycobacteriales	Mycobacteriaceae	Mycobacterium	Mycobacterium abscessus
145	Bacteria	Actinomycetota	Actinomycetia	Mycobacteriales	Mycobacteriaceae	Mycolicibacterium	Mycolicibacterium cosmeticum
146	Bacteria	Actinomycetota	Actinomycetia	Mycobacteriales	Mycobacteriaceae	Mycolicibacterium	Mycolicibacterium fortuitum
147	Bacteria	Bacillota	Bacilli	Bacillales	Bacillaceae	Niallia	Niallia circulans
148	Bacteria	Bacillota	Actinomycetia	Propionibacteriales	Nocardioidaceae	Nocardioides	Nocardioides zeae
149	Bacteria	Bacillota	Bacilli	Paenibacillales	Paenibacillaceae	Paenibacillus	Paenibacillus cineris
150	Bacteria	Bacillota	Bacilli	Paenibacillales	Paenibacillaceae	Paenibacillus	Paenibacillus glucanolyticus
151	Bacteria	Bacillota	Bacilli	Paenibacillales	Paenibacillaceae	Paenibacillus	Paenibacillus lactis
152	Bacteria	Bacillota	Bacilli	Paenibacillales	Paenibacillaceae	Paenibacillus	Paenibacillus provencensis
153	Bacteria	Bacillota	Bacilli	Paenibacillales	Paenibacillaceae	Paenibacillus	Paenibacillus pueri
154	Bacteria	Bacillota	Bacilli	Paenibacillales	Paenibacillaceae	Paenibacillus	Paenibacillus quercus
155	Bacteria	Bacillota	Bacilli	Paenibacillales	Paenibacillaceae	Paenibacillus	Paenibacillus sp.
156	Bacteria	Bacillota	Bacilli	Paenibacillales	Paenibacillaceae	Paenibacillus	Paenibacillus tumbae
157	Bacteria	Pseudomonadota	Alphaproteobacteria	Rhodobacterales	Rhodobacteraceae	Paracoccus	Paracoccus halophilus
158	Bacteria	Pseudomonadota	Alphaproteobacteria	Rhodobacterales	Rhodobacteraceae	Paracoccus	Paracoccus yeei
159	Bacteria	Pseudomonadota	Gammaproteobacteria	Pseudomonadales	Pasteurellaceae	Rodentibacter	Pasteurella pneumotropica
160	Bacteria	Actinomycetota	Actinomycetia	Micrococcales	Intrasporangiaceae	Pedococcus	Pedococcus aerophilus
161	Bacteria	Bacillota	Bacilli	Bacillales	Bacillaceae	Peribacillus	Peribacillus simplex
162	Bacteria	Bacillota	Bacilli	Bacillales	Bacillaceae	Priestia	Priestia megaterium
163	Bacteria	Bacillota	Bacilli	Bacillales	Bacillaceae	Priestia	Priestia taiwanensis
164	Bacteria	Pseudomonadota	Gammaproteobacteria	Enterobacterales	Morganellaceae	Proteus	Proteus penneri
165	Bacteria	Pseudomonadota	Gammaproteobacteria	Enterobacterales	Morganellaceae	Proteus	Proteus vulgaris
166	Bacteria	Pseudomonadota	Betaproteobacteria	Burkholderiales	Comamonadaceae	Pseudacidovorax	Pseudacidovorax intermedius
167	Bacteria	Actinomycetota	Actinomycetia	Micrococcales	Micrococcaceae	Pseudarthrobacter	Pseudarthrobacter chlorophenolicus
168	Bacteria	Pseudomonadota	Alphaproteobacteria	Rhizobiales	Rhizobiaceae	Pseudochrobactrum	Pseudochrobactrum asaccharolyticum
169	Bacteria	Pseudomonadota	Alphaproteobacteria	Rhizobiales	Rhizobiaceae	Pseudochrobactrum	Pseudochrobactrum kiredjianiae
170	Bacteria	Pseudomonadota	Gammaproteobacteria	Pseudomonadales	Pseudomonadaceae	Pseudomonas	Pseudomonas fulva
171	Bacteria	Bacillota	Bacilli	Bacillales	Bacillaceae	Psychrobacillus	Psychrobacillus sp.
172	Bacteria	Pseudomonadota	Alphaproteobacteria	Hyphomicrobiales	Rhizobiaceae	Rhizobium	Rhizobium sp.
173	Bacteria	Actinomycetota	Actinomycetia	Mycobacteriales	Mycobacteriaceae	Rhodococcus	Rhodococcus sp.
174	Bacteria	Bacillota	Bacilli	Bacillales	Bacillaceae	Robertmurraya	Robertmurraya siralis
175	Bacteria	Pseudomonadota	Alphaproteobacteria	Rhodospirillales	Acetobacteraceae	Roseomonas	Roseomonas sp. P
176	Bacteria	Actinomycetota	Actinobacteria	Micrococcales	Micrococcaceae	Rothia	Rothia amarae
177	Bacteria	Actinomycetota	Actinobacteria	Micrococcales	Micrococcaceae	Rothia	Rothia mucilaginosa
178	Bacteria	Actinomycetota	Actinobacteria	Micrococcales	Micrococcaceae	Rothia	Rothia terrae
179	Fungi	Ascomycota	Saccharomycetes	Saccharomycetales	Saccharomycetaceae	Saccharomyces	Saccharomyces cerevisiae
180	Bacteria	Actinomycetota	Actinomycetia	Pseudomonadales	Pseudomonadaceae	Saccharopolyspora	Saccharopolyspora karakumensis
181	Bacteria	Bacillota	Bacilli	Bacillales	Bacillaceae	Shouchella	Shouchella clausii
182	Bacteria	Bacteroidota	Bacteroidota	Sphingobacteriia	Sphingobacteriales	Sphingobacteriaceae	Sphingobacterium sp.
183	Bacteria	Pseudomonadota	Alphaproteobacteria	Sphingomonadales	Sphingomonadaceae	Sphingomonas	Sphingomonas hankookensis
184	Bacteria	Pseudomonadota	Alphaproteobacteria	Sphingomonadales	Sphingomonadaceae	Sphingomonas	Sphingomonas hunanensis
185	Bacteria	Pseudomonadota	Alphaproteobacteria	Sphingomonadales	Sphingomonadaceae	Sphingomonas	Sphingomonas mucosissima
186	Bacteria	Pseudomonadota	Alphaproteobacteria	Sphingomonadales	Sphingomonadaceae	Sphingomonas	Sphingomonas panni
187	Bacteria	Pseudomonadota	Alphaproteobacteria	Sphingomonadales	Sphingomonadaceae	Sphingomonas	Sphingomonas sp.
188	Bacteria	Bacillota	Bacilli	Staphylococcales	Staphylococcaceae	Staphylococcus	Staphylococcus aureus
189	Bacteria	Bacillota	Bacilli	Staphylococcales	Staphylococcaceae	Staphylococcus	Staphylococcus capitis
190	Bacteria	Bacillota	Bacilli	Staphylococcales	Staphylococcaceae	Staphylococcus	Staphylococcus cohnii
191	Bacteria	Bacillota	Bacilli	Staphylococcales	Staphylococcaceae	Staphylococcus	Staphylococcus epidermidis
192	Bacteria	Bacillota	Bacilli	Staphylococcales	Staphylococcaceae	Staphylococcus	Staphylococcus haemolyticus
193	Bacteria	Bacillota	Bacilli	Staphylococcales	Staphylococcaceae	Staphylococcus	Staphylococcus hominis
194	Bacteria	Bacillota	Bacilli	Staphylococcales	Staphylococcaceae	Staphylococcus	Staphylococcus lentus
195	Bacteria	Bacillota	Bacilli	Staphylococcales	Staphylococcaceae	Staphylococcus	Staphylococcus nepalensis
196	Bacteria	Bacillota	Bacilli	Staphylococcales	Staphylococcaceae	Staphylococcus	Staphylococcus pasteuri
197	Bacteria	Bacillota	Bacilli	Staphylococcales	Staphylococcaceae	Staphylococcus	Staphylococcus saprophytics
198	Bacteria	Bacillota	Bacilli	Staphylococcales	Staphylococcaceae	Staphylococcus	Staphylococcus sp.
199	Bacteria	Bacillota	Bacilli	Staphylococcales	Staphylococcaceae	Staphylococcus	Staphylococcus warneri
200	Bacteria	Bacillota	Bacilli	Staphylococcales	Staphylococcaceae	Staphylococcus	Staphylococcus xylosus
201	Bacteria	Pseudomonadota	Gammaproteobacteria	Lysobacterales	Lysobacteraceae	Stenotrophomonas	Stenotrophomonas maltophilia
202	Bacteria	Bacillota	Bacilli	Lactobacillales	Streptococcaceae	Streptococcus	Streptococcus danieliae
203	Bacteria	Bacillota	Bacilli	Lactobacillales	Streptococcaceae	Streptococcus	Streptococcus infantis
204	Bacteria	Bacillota	Bacilli	Lactobacillales	Streptococcaceae	Streptococcus	Streptococcus oralis subsp. Tigurinus
205	Bacteria	Bacillota	Bacilli	Lactobacillales	Streptococcaceae	Streptococcus	Streptococcus sp. ZB199
206	Bacteria	Bacillota	Bacilli	Lactobacillales	Streptococcaceae	Streptococcus	Streptococcus thoraltensis
207	Bacteria	Actinomycetota	Actinomycetia	Kitasatosporales	Streptomycetaceae	Streptomyces	Streptomyces carnosus
208	Bacteria	Actinomycetota	Actinomycetia	Kitasatosporales	Streptomycetaceae	Streptomyces	Streptomyces indicus
209	Bacteria	Actinomycetota	Actinomycetia	Kitasatosporales	Streptomycetaceae	Streptomyces	Streptomyces olivaceus
210	Bacteria	Actinomycetota	Actinomycetia	Kitasatosporales	Streptomycetaceae	Streptomyces	Streptomyces pactum
211	Bacteria	Actinomycetota	Actinomycetia	Kitasatosporales	Streptomycetaceae	Streptomyces	Streptomyces pseudogriseolus
212	Bacteria	Actinomycetota	Actinomycetia	Propionibacteriales	Propionibacteriaceae	Tessaracoccus	Tessaracoccus nasisuum
213	Bacteria	Bacillota	Bacilli	Bacillales	Thermoactinomycetaceae	Thermoactinomyces	Thermoactinomyces vulgaris
214	Bacteria	Actinomycetota	Actinomycetia	Mycobacteriales	Tsukamurellaceae	Tsukamurella	Tsukamurella inchonensis
215	Bacteria	Bacillota	Bacilli	Bacillales	Planococcaceae	Ureibacillus	Ureibacillus chungkukjangi
216	Bacteria	Actinomycetota	Actinobacteria	Micrococcales	Dermacoccaceae	Yimella	Yimella sp.

## Sheet: S3-microbial diversity
Table S3 Information of the microbial species isolated from the mouse organs by culturomics
Number of microbial species isolated from the "sterile" organs of each experimental mouse by culturomics in this study.
Mouse	Number of microbial species		Mouse	Number of microbial species		Mouse	Number of microbial species
C1	13		B1	3		I1	9
C2	11		B2	11		I2	16
C3	1		B3	4		I3	12
C4	7		B4	9		I4	13
C5	5		B5	7		I5	17
C6	8		B6	1		I6	6
C7	7		B7	9		I7	6
C8	10		B8	3		I8	6
C9	6		B9	5		I9	13
C10	9		B10	15		I10	5
C11	8		B11	28		I11	2
C12	19		B12	7		I12	21
C13	11		B13	10		I13	8
C14	7		B14	8		I14	9
C15	5		B15	7		I15	7
C16	6		B16	7		I16	9
C17	10		B17	7		I17	8
C18	13		B18	10		I18	7
C19	5		B19	5		I19	2
C20	9		B20	15		I20	8
C21	3		B21	18		I21	5
C22	8		B22	9		I22	16
C23	5		B23	14		I23	6
C24	3		B24	16		I24	13
C25	9		B25	15		I25	8
C26	5		B26	24		I26	9
C27	6		B27	19		I27	16
C28	4		B28	4		I28	12
C29	13		B29	15		I29	4
C30	11		B30	7		I30	3
C31	1
C32	5
C33	3
C34	6
C35	8
C36	5
C37	11
C38	7
C39	9
C40	19
C41	6
C42	2
C43	4
C44	7

## Sheet: S4-56 species from 42 mice
Table S4 The microbial species detected in the organs of at least three mice among 42 mice (with a high microbial burden > 1 x 104 CFU / g tissue) by culturomics
Kingdom	Phylum	Class	Order	Family	Genus	Species	Gram
Bacteria	Pseudomonadota	Gammaproteobacteria	Pseudomonadales	Moraxellaceae	Acinetobacter	Acinetobacter lwoffii	Gram-negative
Bacteria	Pseudomonadota	Gammaproteobacteria	Pseudomonadales	Moraxellaceae	Acinetobacter	Acinetobacter schindleri	Gram-negative
Bacteria	Pseudomonadota	Gammaproteobacteria	Pseudomonadales	Moraxellaceae	Acinetobacter	Acinetobacter sp.	Gram-negative
Bacteria	Actinomycetota	Actinomycetia	Actinomycetales	Actinomycetes	Actinobacterium	Actinomycetota bacterium	Gram-positive
Bacteria	Pseudomonadota	Gammaproteobacteria	Burkholderiales	Burkholderiaceae	Alcaligenes	Alcaligenes faecalis	Gram-negative
Bacteria	Bacillota	Bacilli	Bacillales	Bacillaceae	Bacillus	Bacillus cereus	Gram-positive
Bacteria	Bacillota	Bacilli	Bacillales	Bacillaceae	Bacillus	Bacillus infantis	Gram-positive
Bacteria	Bacillota	Bacilli	Bacillales	Bacillaceae	Bacillus	Bacillus safensis	Gram-positive
Bacteria	Bacillota	Bacilli	Bacillales	Bacillaceae	Bacillus	Bacillus sp. (in: firmicutes)	Gram-positive
Bacteria	Bacillota	Bacilli	Bacillales	Bacillaceae	Bacillus	Bacillus thuringiensis	Gram-positive
Bacteria	Bacillota	Bacilli	Bacillales	Bacillaceae	Bacillus	Bacillus toyonensis	Gram-positive
Bacteria	Pseudomonadota	Alphaproteobacteria	Caulobacterales	Caulobacteraceae	Brevundimonas	Brevundimonas diminuta	Gram-negative
Bacteria	Actinomycetota	Actinomycetia	Mycobacteriales	Mycobacteriaceae	Corynebacterium	Corynebacterium tuberculostearicum	Gram-positive
Bacteria	Actinomycetota	Actinomycetia	Actinomycetales	Microbacteriaceae	Curtobacterium	Curtobacterium oceanosedimentum	Gram-positive
Bacteria	Actinomycetota	Actinomycetia	Actinomycetales	Microbacteriaceae	Curtobacterium	Curtobacterium sp.	Gram-positive
Bacteria	Actinomycetota	Actinomycetia	Propionibacteriales	Propionibacteriaceae	Cutibacterium	Cutibacterium acnes	Gram-positive
Bacteria	Actinomycetota	Actinomycetia	Actinomycetales	Dietziaceae	Dietzia	Dietzia maris	Gram-positive
Bacteria	Actinomycetota	Actinomycetia	Actinomycetales	Dietziaceae	Dietzia	Dietzia sp.	Gram-positive
Bacteria	Bacillota	Bacilli	Lactobacillales	Enterococcaceae	Enterococcus	Enterococcus faecalis	Gram-positive
Bacteria	Pseudomonadota	Gammaproteobacteria	Enterobacterales	Enterobacteriaceae	Escherichia	Escherichia coli	Gram-negative
Bacteria	Actinomycetota	Actinomycetia	Actinomycetales	Intrasporangiaceae	Janibacter	Janibacter melonis	Gram-positive
Bacteria	Actinomycetota	Actinomycetia	Actinomycetales	Micrococcaceae	Kocuria	Kocuria rosea	Gram-positive
Bacteria	Actinomycetota	Actinomycetes	Micrococcales	Kytococcaceae	Kytococcus	Kytococcus sedentarius	Gram-positive
Bacteria	Bacillota	Bacilli	Lactobacillales	Lactobacillaceae	Lactobacillus	Lactobacillus johnsonii	Gram-positive
Bacteria	Bacillota	Bacilli	Lactobacillales	Lactobacillaceae	Ligilactobacillus	Ligilactobacillus murinus	Gram-positive
Bacteria	Bacillota	Bacilli	Lactobacillales	Lactobacillaceae	Limosilactobacillus	Limosilactobacillus reuteri	Gram-positive
Bacteria	Bacillota	Bacilli	Bacillales	Planococcaceae	Lysinibacillus	Lysinibacillus fusiformis	Gram-positive
Bacteria	Bacillota	Bacilli	Bacillales	Planococcaceae	Lysinibacillus	Lysinibacillus sp.	Gram-positive
Bacteria	Bacillota	Bacilli	Staphylococcales	Staphylococcaceae	Mammaliicoccus	Mammaliicoccus lentus	Gram-positive
Bacteria	Bacillota	Bacilli	Bacillales	Bacillaceae	Metabacillus	Metabacillus niabensis	Gram-positive
Bacteria	Actinomycetota	Actinomycetia	Actinomycetales	Microbacteriaceae	Microbacterium	Microbacterium esteraromaticum	Gram-positive
Bacteria	Actinomycetota	Actinomycetia	Actinomycetales	Microbacteriaceae	Microbacterium	Microbacterium marinum	Gram-positive
Bacteria	Actinomycetota	Actinomycetia	Actinomycetales	Microbacteriaceae	Microbacterium	Microbacterium paraoxydans	Gram-positive
Bacteria	Actinomycetota	Actinomycetia	Actinomycetales	Microbacteriaceae	Microbacterium	Microbacterium sp.	Gram-positive
Bacteria	Actinomycetota	Actinomycetia	Actinomycetales	Micrococcaceae	Micrococcus	Micrococcus endophyticus	Gram-positive
Bacteria	Actinomycetota	Actinomycetia	Actinomycetales	Micrococcaceae	Micrococcus	Micrococcus luteus	Gram-positive
Bacteria	Actinomycetota	Actinomycetia	Actinomycetales	Micrococcaceae	Micrococcus	Micrococcus sp.	Gram-positive
Bacteria	Pseudomonadota	Gammaproteobacteria	Pseudomonadales	Moraxellaceae	Moraxella	Moraxella osloensis	Gram-negative
Bacteria	Pseudomonadota	Gammaproteobacteria	Pseudomonadales	Moraxellaceae	Moraxella	Moraxella sp.	Gram-negative
Bacteria	Actinomycetota	Actinomycetia	Mycobacteriales	Mycobacteriaceae	Mycobacterium	Mycobacterium abscessus	Gram-positive
Bacteria	Pseudomonadota	Alphaproteobacteria	Rhodobacterales	Rhodobacteraceae	Paracoccus	Paracoccus halophilus	Gram-negative
Bacteria	Pseudomonadota	Alphaproteobacteria	Rhodobacterales	Rhodobacteraceae	Paracoccus	Paracoccus yeei	Gram-negative
Bacteria	Bacillota	Bacilli	Bacillales	Bacillaceae	Peribacillus	Peribacillus simplex	Gram-positive
Bacteria	Bacillota	Bacilli	Bacillales	Bacillaceae	Priestia	Priestia megaterium	Gram-positive
Bacteria	Pseudomonadota	Alphaproteobacteria	Rhizobiales	Rhizobiaceae	Pseudochrobactrum	Pseudochrobactrum kiredjianiae	Gram-negative
Bacteria	Actinomycetota	Actinomycetia	Mycobacteriales	Mycobacteriaceae	Rhodococcus	Rhodococcus sp.	Gram-positive
Bacteria	Bacillota	Bacilli	Staphylococcales	Staphylococcaceae	Staphylococcus	Staphylococcus aureus	Gram-positive
Bacteria	Bacillota	Bacilli	Staphylococcales	Staphylococcaceae	Staphylococcus	Staphylococcus cohnii	Gram-positive
Bacteria	Bacillota	Bacilli	Staphylococcales	Staphylococcaceae	Staphylococcus	Staphylococcus epidermidis	Gram-positive
Bacteria	Bacillota	Bacilli	Staphylococcales	Staphylococcaceae	Staphylococcus	Staphylococcus haemolyticus	Gram-positive
Bacteria	Bacillota	Bacilli	Staphylococcales	Staphylococcaceae	Staphylococcus	Staphylococcus hominis	Gram-positive
Bacteria	Bacillota	Bacilli	Staphylococcales	Staphylococcaceae	Staphylococcus	Staphylococcus lentus	Gram-positive
Bacteria	Bacillota	Bacilli	Staphylococcales	Staphylococcaceae	Staphylococcus	Staphylococcus nepalensis	Gram-positive
Bacteria	Bacillota	Bacilli	Staphylococcales	Staphylococcaceae	Staphylococcus	Staphylococcus warneri	Gram-positive
Bacteria	Bacillota	Bacilli	Staphylococcales	Staphylococcaceae	Staphylococcus	Staphylococcus xylosus	Gram-positive
Bacteria	Bacillota	Bacilli	Lactobacillales	Streptococcaceae	Streptococcus	Streptococcus danieliae	Gram-positive

## Sheet: S4-16S rDNA sequences
Table S4 The microbial species detected in the organs of at least three mice among 42 mice (with a high microbial burden > 1 x 104 CFU / g tissue) by culturomics
16S rDNA sequences of the representative high-burden species identified by culturomics.
Species	Sequence
Acinetobacter lwoffii	GCATTTGGCAGCTTACCATGCAGTCGAGCGGGGAAGAGTAGCTTGCTACTTTACCTAGCGGCGGACGGGTGAGTAATGCTTAGGAATCTGCCTATTAGTGGGGGACAACATCTCGAAAGGGATGCTAATACCGCATACGTCCTACGGGAGAAAGCAGGGGACCTTCGGGCCTTGCGCTAATAGATGAGCCTAAGTCGGATTAGCTAGTTGGTGGGGTAAAGGCCTACCAAGGCGACGATCTGTAGCGGGTCTGAGAGGATGATCCGCCACACTGGGACTGAGACACGGCCCAGACTCCTACGGGAGGCAGCAGTGGGGAATATTGGACAATGGGGGGAACCCTGATCCAGCCATGCCGCGTGTGTGAAGAAGGCCTTTTGGTTGTAAAGCACTTTAAGC…
Acinetobacter schindleri	TGTGGGGGGAGCTTAACACATGCAAGTCGAGCGGGGGAGGTTGCTTCGGTAACTGACCTAGCGGCGGACGGGTGAGTAATGCTTAGGAATCTGCCTATTAGTGGGGGACAACATTCCGAAAGGAATGCTAATACCGCATACGTCCTACGGGGGAAAGCAGGGGATCTTCGGACCTTGCGCTAATAGATGAGCCTAAGTCGGATTAGCTAGTTGGTGGGGTAAAGGCCTACCAAGGCGACGATCTGTAGCGGGTCTGAGAGGATGATCCGCCACACTGGGACTGAGACACGGCCCAGACTCCTACGGGAGGCAGCAGTGGGGAATATTGGACAATGGGCGCAAGCCTGATCCAGCCATGCCGCGTGTGTGAAGAAGGCCTTTTGGTTGTAAAGCACTTTA…
Alcaligenes faecalis	GGGCCAAGCGGGAGCTTTACCATGCAGTCGAACGGCAGCGCGAGAGAGCTTGCTCTCTTGGCGGCGAGTGGCGGACGGGTGAGTAATATATCGGAACGTGCCCAGTAGCGGGGGATAACTACTCGAAAGAGTGGCTAATACCGCATACGCCCTACGGGGGAAAGGGGGGGATCGCAAGACCTCTCACTATTGGAGCGGCCGATATCGGATTAGCTAGTTGGTGGGGTAAAGGCTCACCAAGGCAACGATCCGTAGCTGGTTTGAGAGGACGACCAGCCACACTGGGACTGAGACACGGCCCAGACTCCTACGGGAGGCAGCAGTGGGGAATTTTGGACAATGGGGGGAACCCTGATCCAGCCATCCCGCGTGTATGATGAAGGCCTTCGGGTTGTAAAG…
Bacillus cereus	GCCATTGGCGGCTCTATACATGCAGTCGAGCGATGGATTAAGAGCTTGCTCTTATGAAGTTAGCGGCGGACGGGTGAGTAACACGTGGGTAACCTGCCCATAAGACTGGGATAACTCCGGGAAACCGGGGCTAATACCGGATAACATTTTGAACCGCATGGTTCGAAATTGAAAGGCGGCTTCGGCTGTCACTTATGGATGGACCCGCGTCGCATTAGCTAGTTGGTGAGGTAACGGCTCACCAAGGCAACGATGCGTAGCCGACCTGAGAGGGTGATCGGCCACACTGGGACTGAGACACGGCCCAGACTCCTACGGGAGGCAGCAGTAGGGAATCTTCCGCAATGGACGAAAGTCTGACGGAGCAACGCCGCGTGAGTGATGAAGGCTTTCGGGTCG…
Bacillus infantis	CCGTGGGGGCGGGCTTATACATGCAAGTCGAGCGGACGGATGGGAGCTTGCTCCCTGAAGTCAGCGGCGGACGGGTGAGTAACACGTGGGCAACCTGCCTGTAAGACTGGGATAACTTCGGGAAACCGGAGCTAATACCGGATAATGCACAGCCTCTCATGAGGCTATGCTGAAAGATGGTTTCGGCTATCACTTACAGATGGGCCCGCGGCGCATTAGCTAGTTGGTGAGGTAACGGCTCACCAAGGCAACGATGCGTAGCCGACCTGAGAGGGTGATCGGCCACACTGGGACTGAGACACGGCCCAGACTCCTACGGGAGGCAGCAGTAGGGAATCTTCCGCAATGGACGAAAGTCTGACGGAGCAACGCCGCGTGAGTGATGAAGGTTTTCGGATC…
Bacillus sp.	AGTGTCCTGGGGTTGCCCTAATACATTGCAAAGTCGAGCGAATCGATGGGAGCTTGCTCCCTGAGATTAGCGGCGGACGGGTGAGTAACACGTGGGCAACCTGCCTATAAGACTGGGATAACTTCGGGAAACCGGAGCTAATACCGGATACGTTCTTTTCTCGCATGAGAGAAGATGGAAAGACGGTTTACGCTGTCACTTATAGATGGGCCCGCGGCGCATTAGCTAGTTGGTGAGGTAATGGCTCACCAAGGCGACGATGCGTAGCCGACCTGAGAGGGTGATCGGCCACACTGGGACTGAGACACGGCCCAGACTCCTACGGGAGGCAGCAGTAGGGAATCTTCCGCAATGGACGAAAGTCTGACGGAGCAACGCCGCGTGAACGAAGAAGGCCTT…
Bacillus thuringiensis	TGCTTTGCGCCGTGCTATAATGCAGTCGAGCGAATGGATTGAGAGCTTGCTCTCAAGAAGTTAGCGGCGGACGGGTGAGTAACACGTGGGTAACCTGCCCATAAGACTGGGATAACTCCGGGAAACCGGGGCTAATACCGGATAACATTTTGAACTGCATGGTTCGAAATTGAAAGGCGGCTTCGGCTGTCACTTATGGATGGACCCGCGTCGCATTAGCTAGTTGGTGAGGTAACGGCTCACCAAGGCAACGATGCGTAGCCGACCTGAGAGGGTGATCGGCCACACTGGGACTGAGACACGGCCCAGACTCCTACGGGAGGCAGCAGTAGGGAATCTTCCGCAATGGACGAAAGTCTGACGGAGCAACGCCGCGTGAGTGATGAAGGCTTTCGGGTC…
Bacillus toyonensis	GCAGTGCGGCTCTATACATGCAGTCGAGCGAACGGATTGAGAGCTTGCTCTCAAGAAGTTAGCGGCGGACGGGTGAGTAACACGTGGGTAACCTGCCCATAAGACTGGGATAACTCCGGGAAACCGGGGCTAATACCGGATAACATTTTGAACTGCATGGTTCGAAATTGAAAGGCGGCTTCGGCTGTCACTTATGGATGGACCCGCGTCGCATTAGCTAGTTGGTGAGGTAACGGCTCACCAAGGCAACGATGCGTAGCCGACCTGAGAGGGTGATCGGCCACACTGGGACTGAGACACGGCCCAGACTCCTACGGGAGGCAGCAGTAGGGAATCTTCCGCAATGGACGAAAGTCTGACGGAGCAACGCCGCGTGAGTGATGAAGGCTTTCGGGTCGT…
Brevundimonas diminuta	GGCAGTGCGGCAGCTACCATGCAGTCGAACGGACCCTTCGGGGTTAGTGGCGGACGGGTGAGTAACACGTGGGAACGTGCCTTTAGGTTCGGAATAGCTCCTGGAAACGGGTGGTAATGCCGAATGTGCCCTTCGGGGGAAAGATTTATCGCCTTTAGAGCGGCCCGCGTCTGATTAGCTAGTTGGTGAGGTAACGGCTCACCAAGGCGACGATCAGTAGCTGGTCTGAGAGGATGACCAGCCACACTGGGACTGAGACACGGCCCAGACTCCTACGGGAGGCAGCAGTGGGGAATCTTGCGCAATGGGCGAAAGCCTGACGCAGCCATGCCGCGTGAATGATGAAGGTCTTAGGATTGTAAAATTCTTTCACCGGGGACGATAATGACGGTACCCGGA…
Corynebacterium tuberculostearicum	GGGCACGTGGGGGCGTCCTTACACATGCAGTCGAACGGAAAGGCCCTGCTTGCAGGGTACTCGAGTGGCGAACGGGTGAGTAACACGTGGGTGATCTGCCCTGCACTTCGGGATAAGCCTGGGAAACTGGGTCTAATACCGGATAGGAGCCATTTTTAGTGTGATGGTTGGAAAGTTTTTTCGGTGTAGGATGAGCTCGCGGCCTATCAGCTTGTTGGTGGGGTAATGGCCTACCAAGGCGGCGACGGGTAGCCGGCCTGAGAGGGTGGACGGCCACATTGGGACTGAGATACGGCCCAGACTCCTACGGGAGGCAGCAGTGGGGAATATTGCACAATGGGCGCAAGCCTGATGCAGCGACGCCGCGTGGGGGATGACGGCCTTCGGGTTGTAAACTCC…
Curtobacterium oceanosedimentum	GGGTGGGGCGGGCTACCATGCAGTCGAACGATGATGCCCAGCTTGCTGGGTGGATTAGTGGCGAACGGGTGAGTAACACGTGAGTAACCTGCCCCTGACTCTGGGATAAGCGTTGGAAACGACGTCTAATACTGGATATGACTGCCGGCCGCATGGTCTGGTGGTGGAAAGATTTTTTGGTTGGGGATGGACTCGCGGCCTATCAGCTTGTTGGTGAGGTAATGGCTCACCAAGGCGACGACGGGTAGCCGGCCTGAGAGGGTGACCGGCCACACTGGGACTGAGACACGGCCCAGACTCCTACGGGAGGCAGCAGTGGGGAATATTGCACAATGGGCGAAAGCCTGATGCAGCAACGCCGCGTGAGGGATGACGGCCTTCGGGTTGTAAACCTCTTTT…
Cutibacterium acnes	GGGGGGGGTCTACCATGCAGTCGAACGGAAAGGCCCTGCTTTTGTGGGGTGCTCGAGTGGCGAACGGGTGAGTAACACGTGAGTAACCTGCCCTTGACTTTGGGATAACTTCAGGAAACTGGGGCTAATACCGGATAGGAGCTCCTGCTGCATGGTGGGGGTTGGAAAGTTTCGGCGGTTGGGGATGGACTCGCGGCTTATCAGCTTGTTGGTGGGGTAGTGGCTTACCAAGGCTTTGACGGGTAGCCGGCCTGAGAGGGTGACCGGCCACATTGGGACTGAGATACGGCCCAGACTCCTACGGGAGGCAGCAGTGGGGAATATTGCACAATGGGCGGAAGCCTGATGCAGCAACGCCGCGTGCGGGATGACGGCCTTCGGGTTGTAAACCGCTTTCGC…
Dietzia maris	GTGCGTTGCGGCGTGCTTACACATGCAGTCGAACGGTAAGGCCCCTTCGGGGGTACACGAGTGGCGAACGGGTGAGTAACACGTGGGTAATCTGCCCTGCACTTCGGGATAAGCCTGGGAAACTGGGTCTAATACCGGATATGAACTCCTGCCGCATGGTGGGGGTTGGAAAGTTTTTCGGTGCAGGATGAGCCCGCGGCCTATCAGCTTGTTGGTGGGGTAATGGCCTACCAAGGCGACGACGGGTAGCCGGCCTGAGAGGGTGATCGGCCACACTGGGACTGAGACACGGCCCAGACTCCTACGGGAGGCAGCAGTGGGGAATATTGCACAATGGGCGAAAGCCTGATGCAGCGACGCCGCGTGGGGGATGACGGTCTTCGGATTGTAAACCCCTTT…
Enterococcus faecalis	CGCAGTGCGCGTGCTATACATGCAAGTCGGACGCTTCTTTCCTCCCGAGTGCTTGCACTCAATTGGAAAGAGGAGTGGCGGACGGGTGAGTAACACGTGGGTAACCTACCCATCAGAGGGGGATAACACTTGGAAACAGGTGCTAATACCGCATAACAGTTTATGCCGCATGGCATAAGAGTGAAAGGCGCTTTCGGGTGTCGCTGATGGATGGACCCGCGGTGCATTAGCTAGTTGGTGAGGTAACGGCTCACCAAGGCCACGATGCATAGCCGACCTGAGAGGGTGATCGGCCACACTGGGACTGAGACACGGCCCAGACTCCTACGGGAGGCAGCAGTAGGGAATCTTCGGCAATGGACGAAAGTCTGACCGAGCAACGCCGCGTGAGTGAAGAAG…
Janibacter melonis	GCAGTTTGGGGCTCTACACATGCAGTCGAACGGTGAACCTTGGAGCTTGCTTCAAGGGGATCAGTGGCGAACGGGTGAGTAACACGTGAGTAACCTGCCCCGGACTCTGGAATAAGCGCTGGAAACGGCGTCTAATACCGGATACGAGACGCAACCGCATGGTTAGTGTCTGGAAAGTTTTTCGGTCTGGGATGGACTCGCGGCCTATCAGCTTGTTGGTGAGGTAATGGCTCACCAAGGCGACGACGGGTAGCCGGCCTGAGAGGGCGACCGGCCACACTGGGACTGAGACACGGCCCAGACTCCTACGGGAGGCAGCAGTGGGGAATATTGCACAATGGGCGAAAGCCTGATGCAGCGACGCCGCGTGAGGGATGACGGCCTTCGGGTTGTAAACCT…
Kytococcus sedentarius	CTGCAATGCGGGTCTAACCATGCAGTCGAACGGTGAGCGAGTGCTTGCACTCGTGGATCAGTGGCGAACGGGTGAGTAACACGTGAGTAACCTGCCCTCCACTCTGGGATAAGCGCTGGAAACGGTGTCTAATACTGGATATGACCGACCCTCGCATGGGGTGTTGGTGGAAAGATTTATCGGTGGTGGATGGACTCGCGGCCTATCAGCTTGTTGGTGGGGTAATGGCCTACCAAGGCGACGACGGGTAGCCGGCCTGAGAGGGCGACCGGCCACACTGGGACTGAGACACGGCCCAGACTCCTACGGGAGGCAGCAGTGGGGAATATTGCACAATGGGCGAAAGCCTGATGCAGCGACGCCGCGTGAGGGATGACGGCCTTCGGGTTGTAAACCTCT…
Lactobacillus johnsonii	GGCCAGTGGGGGCGGGCTATACATGCAGTCGAGCGAGCTTGCCTAGATGATTTTAGTGCTTGCACTAAATGAAACTAGATACAAGCGAGCGGCGGACGGGTGAGTAACACGTGGGTAACCTGCCCAAGAGACTGGGATAACACCTGGAAACAGATGCTAATACCGGATAACAACACTAGACGCATGTCTAGAGTTTGAAAGATGGTTCTGCTATCACTCTTGGATGGACCTGCGGTGCATTAGCTAGTTGGTAAGGTAACGGCTTACCAAGGCAATGATGCATAGCCGAGTTGAGAGACTGATCGGCCACATTGGGACTGAGACACGGCCCAAACTCCTACGGGAGGCAGCAGTAGGGAATCTTCCACAATGGACGAAAGTCTGATGGAGCAACGCCGC…
Ligilactobacillus murinus	GGCGGGTGGGGGCTCTATACATGCAGTCGACGAACTTCTTTATCACCGAGTGCTTGCACTCACCGATAAAGAGTTGAGTGGCGAACGGGTGAGTAACACGTGGGCAACCTGCCCAAAAGAGGGGGATAACACTTGGAAACAGGTGCTAATACCGCATAACCATAGTTACCGCATGGTAACTATGTAAAAGGTGGCTATGCTACCGCTTTTGGATGGGCCCGCGGCGCATTAGCTAGTTGGTGGGGTAAAGGCTTACCAAGGCAATGATGCGTAGCCGAACTGAGAGGTTGATCGGCCACATTGGGACTGAGACACGGCCCAAACTCCTACGGGAGGCAGCAGTAGGGAATCTTCCACAATGGGCGAAAGCCTGATGGAGCAACGCCGCGTGGGTGAAGA…
Lysinibacillus fusiformis	GGCAGTGCGCTCTATACATGCAGTCGAGCGAACAGAGAAGGAGCTTGCTCCTTTGACGTTAGCGGCGGACGGGTGAGTAACACGTGGGCAACCTACCCTATAGTTTGGGATAACTCCGGGAAACCGGGGCTAATACCGAATAATTTATTTCATCTCATGGTGAAATACTGAAAGACGGTTTCGGCTGTCGCTATAGGATGGGCCCGCGGCGCATTAGCTAGTTGGTGAGGTAACGGCTCACCAAGGCGACGATGCGTAGCCGACCTGAGAGGGTGATCGGCCACACTGGGACTGAGACACGGCCCAGACTCCTACGGGAGGCAGCAGTAGGGAATCTTCCACAATGGGCGAAAGCCTGATGGAGCAACGCCGCGTGAGTGAAGAAGGATTTCGGTTCGT…
Lysinibacillus sp.	CTTTAACTTTGGGCAAGTTCAAAGCGAAACAGAAAAGGAGCTTGCTCCTTTGACGTTAGCGGCGGACGGGTGAGTAACACGTGGGCAACCTACCCTATAGTTTGGGATAACTCCGGGAAACCGGGGCTAATACCGAATAATCTCCTTTACTTCATGGTGAAGGACTGAAAGACGGTTTCGGCTGTCGCTATAGGATGGGCCCGCGGCGCATTAGCTAGTTGGTGAGGTAACGGCTCACCAAGGCGACGATGCGTAGCCGACCTGAGAGGGTGATCGGCCACACTGGGACTGAGACACGGCCCAGACTCCTACGGGAGGCAGCAGTAGGGAATCTTCCACAATGGGCGAAAGCCTGATGGAGCAACGCCGCGTGAGTGAAGAAGGTTTTCGGATCGTAAA…
Mammaliicoccus lentus	GAAAATGCGGCGTGCTATACATGCAAGTCGAGCGAACAGATGAGAAGCTTGCTTCTCTGATGTTAGCGGCGGACGGGTGAGTAACACGTGGGTAACCTACCTATAAGACTGGGATAACTCCGGGAAACCGGGGCTAATACCGGATAATATATTGAACCGCATGGTTCAATGTTGAAAGACGGTTTCGGCTGTCACTTATAGATGGACCCGCGCCGTATTAGCTAGTTGGTAAGGTAACGGCTTACCAAGGCAACGATACGTAGCCGACCTGAGAGGGTGATCGGCCACACTGGAACTGAGACACGGTCCAGACTCCTACGGGAGGCAGCAGTAGGGAATCTTCCGCAATGGGCGAAAGCCTGACGGAGCAACGCCGCGTGAGTGATGAAGGTCTTAGGA…
Microbacterium esteraromaticum	GGGGGGGGGGTGCTACCATGCAGTCGAACGATGAAGCCCAGCTTGCTGGGTGGATTAGTGGCGAACGGGTGAGTAACACGTGAGCAACCTGCCCCTGACTCTGGGATAAGCGCTGGAAACGGCGTCTAATACTGGATATGTCCCGTCACCGCATGGTGTGCGGGTGGAAAGATCTTTCGGTTGGGGATGGGCTCGCGGCCTATCAGCTTGTTGGTGAGGTAATGGCTCACCAAGGCGTCGACGGGTAGCCGGCCTGAGAGGGTGACCGGCCACACTGGGACTGAGACACGGCCCAGACTCCTACGGGAGGCAGCAGTGGGGAATATTGCACAATGGGCGGAAGCCTGATGCAGCAACGCCGCGTGAGGGATGACGGCCTTCGGGTTGTAAACCTCTTTT…
Microbacterium paraoxydans	GGCCAATAGCGGCAGCTACCATGCAGTCGAACGGTGAACACGGAGCTTGCTCTGTGGGATCAGTGGCGAACGGGTGAGTAACACGTGAGCAACCTGCCCCTGACTCTGGGATAAGCGCTGGAAACGGCGTCTAATACTGGATATGTGACGTGACCGCATGGTCTGCGTTTGGAAAGATTTTTCGGTTGGGGATGGGCTCGCGGCCTATCAGCTTGTTGGTGAGGTAATGGCTCACCAAGGCGTCGACGGGTAGCCGGCCTGAGAGGGTGACCGGCCACACTGGGACTGAGACACGGCCCAGACTCCTACGGGAGGCAGCAGTGGGGAATATTGCACAATGGGCGAAAGCCTGATGCAGCAACGCCGCGTGAGGGATGACGGCCTTCGGGTTGTAAACCT…
Microbacterium sp.	GAGTTGGCGGCGTGCTTACACATGCAGTCGAACGGTGAAGCCAAGCTTGCTTGGTGGATCAGTGGCGAACGGGTGAGTAACACGTGAGCAACCTGCCCTGGACTCTGGGATAAGCGCTGGAAACGGCGTCTAATACTGGATATGAGCCTCTTCCGCATGGTGGGGGTTGGAAAGATTTTTTGGTCTGGGATGGGCTCGCGGCCTATCAGCTTGTTGGTGAGGTAATGGCTCACCAAGGCGTCGACGGGTAGCCGGCCTGAGAGGGTGACCGGCCACACTGGGACTGAGACACGGCCCAGACTCCTACGGGAGGCAGCAGTGGGGAATATTGCACAATGGGCGGAAGCCTGATGCAGCAACGCCGCGTGAGGGATGACGGCCTTCGGGTTGTAAACCTCT…
Micrococcus endophyticus	GGGCGACGTGGCCGGCGTGCTTACACATGCAGTCGAACGATGAAGCCCAGCTTGCTGGGTGGATTAGTGGCGAACGGGTGAGTAACACGTGAGTAACCTGCCCTTGACTCTGGGATAAGCCTGGGAAACTGGGTCTAATACCGGATAGGAACGTCCACCGCATGGTGGGTGTTGGAAAGATTTATCGGTCATGGATGGACTCGCGGCCTATCAGCTTGTTGGTGAGGTAATGGCTCACCAAGGCGACGACGGGTAGCCGGCCTGAGAGGGTGACCGGCCACACTGGGACTGAGACACGGCCCAGACTCCTACGGGAGGCAGCAGTGGGGAATATTGCACAATGGGCGAAAGCCTGATGCAGCGACGCCGCGTGAGGGATGACGGCCTTCGGGTTGTAAA…
Micrococcus luteus	GACCAATGTCGGGGTGCTTAACAATGCAAGTCGAACGATGAGCCCAGCTTGCTGGGTGGATTAGTGGCGAACGGGTGAGTAACACGTGAGTAACCTGCCCTTAACTCTGGGATAAGCCTGGGAAACTGGGTCTAATACCGGATAGGAGCGCCTACCGCATGGTGGGTGTTGGAAAGATTTATCGGTTTTGGATGGACTCGCGGCCTATCAGCTTGTTGGTGAGGTAATGGCTCACCAAGGCGACGACGGGTAGCCGGCCTGAGAGGGTGACCGGCCACACTGGGACTGAGACACGGCCCAGACTCCTACGGGAGGCAGCAGTGGGGAATATTGCACAATGGGCGCAAGCCTGATGCAGCGACGCCGCGTGAGGGATGACGGCCTTCGGGTTGTAAACCT…
Micrococcus sp. A-2-28	GCGGGGGGGGGGCTTACCATGCAAGTCGACGATGAAGCCCAGCTTGCTGGGTGGATTAGTGGCGAACGGGTGAGTAACACGTGAGTAACCTGCCCTTGACTCTGGGATAAGCCCGGGAAACTGGGTCTAATACCGGATAGGAGCGCCTGTCGCATGACGGGTGTTGGAAAGATTTTTCGGTCATGGATGGACTCGCGGCCTATCAGCTTGTTGGTGAGGTAATGGCTCACCAAGGCGACGACGGGTAGCCGGCCTGAGAGGGTGACCGGCCACACTGGGACTGAGACACGGCCCAGACTCCTACGGGAGGCAGCAGTGGGGAATATTGCACAATGGGCGGAAGCCTGATGCAGCGACGCCGCGTGAGGGATGACGGCCTTCGGGTTGTAAACCTCTTTC…
Moraxella sp.	GCAAGTGCGCAGCTACACATGCAGTCGAACGATGACTCTCTAGCTTGCTAGAGAAGATTAGTGGCGGACGGGTGAGTAACATTTAGGAATCTGCCTAGTAGTGGGGGATAGCTCGGGGAAACTCGAATTAATACCGCATACGACCTACGGGTGAAAGGGGGCGCAAGCTCTTGCTATTAGATGAGCCTAAATCAGATTAGCTAGTTGGTGGGGTAAAGGCCCACCAAGGCGACGATCTGTAACTGGTCTGAGAGGATGATCAGTCACACCGGAACTGAGACACGGTCCGGACTCCTACGGGAGGCAGCAGTGGGGAATATTGGACAATGGGGGCAACCCTGATCCAGCCATGCCGCGTGTGTGAAGAAGGCCTTTTGGTTGTAAAGCACTTTAAGCAGG…
Paracoccus halophilus	GCCGGGCGGCAGCTACACATGCAGTCGAGCGCGCCCTTTCGGGGGTGAGCGGCGGACGGGTGAGTAACGCGTGGGAATATGCCCTTCTCTACGGAATAGTCCTGGGAAACTGGGGGTAATACCGTATACGCCCTTTGGGGGAAAGATTTATCGGGGAAGGATTAGCCCGCGTTGGATTAGGTAGTTGGTGGGGTAATGGCCCACCAAGCCGACGATCCATAGCTGGTTTGAGAGGATGATCAGCCACACTGGGACTGAGACACGGCCCAGACTCCTACGGGAGGCAGCAGTGGGGAATCTTAGACAATGGGGGCAACCCTGATCTAGCCATGCCGCGTGAGTGATGAAGGCCTTAGGGTTGTAAAGCTCTTTCAGCTGGGAAGATAATGACGGTACCAG…
Priestia megaterium	GGCGAGTGCGGCTCTATACATGCAGTCGAGCGACTGATTAGAAGCTTGCTTCTATGACGTTAGCGGCGGACGGGTGAGTAACACGTGGGCAACCTGCCTGTAAGACTGGGATAACTTCGGGAAACCGAAGCTAATACCGGATAGGATCTTCTCCTTCATGGGAGATGATTGAAAGATGGTTTCGGCTATCACTTACAGATGGGCCCGCGGTGCATTAGCTAGTTGGTGAGGTAACGGCTCACCAAGGCAACGATGCATAGCCGACCTGAGAGGGTGATCGGCCACACTGGGACTGAGACACGGCCCAGACTCCTACGGGAGGCAGCAGTAGGGAATCTTCCGCAATGGACGAAAGTCTGACGGAGCAACGCCGCGTGAGTGATGAAGGCTTTCGGGTCG…
Rhodococcus sp.	CCCAGGCGGGTGCTTACACATGCAGTCGAGCGGTAAGGCCTTTCGGGGTACACGAGCGGCGAACGGGTGAGTAACACGTGGGTGATCTGCCCTGCACTTCGGGATAAGCCTGGGAAACTGGGTCTAATACCGGATATGACCTCCTATCGCATGGTGGGTGGTGGAAAGATTTATCGGTGCAGGATGGGCCCGCGGCCTATCAGCTTGTTGGTGGGGTAATGGCCTACCAAGGCGACGACGGGTAGCCGACCTGAGAGGGTGACCGGCCACACTGGGACTGAGACACGGCCCAGACTCCTACGGGAGGCAGCAGTGGGGAATATTGCACAATGGGCGAAAGCCTGATGCAGCGACGCCGCGTGAGGGATGACGGCCTTCGGGTTGTAAACCTCTTTCAGC…
Staphylococcus aureus	TGCCTTGCGGGTGCCTATACATGCAGTCGAGCGAACGGACGAGAAGCTTGCTTCTCTGATGTTAGCGGCGGACGGGTGAGTAACACGTGGATAACCTACCTATAAGACTGGGATAACTTCGGGAAACCGGAGCTAATACCGGATAATATTTTGAACCGCATGGTTCAAAAGTGAAAGACGGTCTTGCTGTCACTTATAGATGGATCCGCGCTGCATTAGCTAGTTGGTAAGGTAACGGCTTACCAAGGCAACGATGCATAGCCGACCTGAGAGGGTGATCGGCCACACTGGAACTGAGACACGGTCCAGACTCCTACGGGAGGCAGCAGTAGGGAATCTTCCGCAATGGGCGAAAGCCTGACGGAGCAACGCCGCGTGAGTGATGAAGGTCTTCGGATC…
Staphylococcus epidermidis	GCCATTGCGGGGCTATACATGCAAGTCGAGCGACAGACGAGGAGCTTGCTCCTCTGACGTTAGCGGCGGACGGGTGAGTAACACGTGGATAACCTACCTATAAGACTGGGATAACTTCGGGAAACCGGAGCTAATACCGGATAATATATTGAACCGCATGGTTCAATAGTGAAAGACGGTTTTGCTGTCACTTATAGATGGATCCGCGCCGCATTAGCTAGTTGGTAAGGTAACGGCTTACCAAGGCAACGATGCGTAGCCGACCTGAGAGGGTGATCGGCCACACTGGAACTGAGACACGGTCCAGACTCCTACGGGAGGCAGCAGTAGGGAATCTTCCGCAATGGGCGAAAGCCTGACGGAGCAACGCCGCGTGAGTGATGAAGGTCTTCGGATCGT…
Staphylococcus haemolyticus	GCATTGGCGGCAGCTAATACATGCAGTCGAGCGAACAGACAAGGAGCTTGCTCCTTTGACGTTAGCGGCGGACGGGTGAGTAACACGTGGGTAACCTACCTATAAGACTGGGATAACTTCGGGAAACCGGAGCTAATACCGGATAATATTTCGAACCGCATGGTTCGATAGTGAAAGATGGTTTTGCTATCACTTATAGATGGACCCGCGCCGTATTAGCTAGTTGGTAAGGTAACGGCTTACCAAGGCGACGATACGTAGCCGACCTGAGAGGGTGATCGGCCACACTGGAACTGAGACACGGTCCAGACTCCTACGGGAGGCAGCAGTAGGGAATCTTCCGCAATGGGCGAAAGCCTGACGGAGCAACGCCGCGTGAGTGATGAAGGTCTTCGGATC…
Staphylococcus hominis	GAATGGGGGGTGCTATACATGCAGTCGAGCGAACAGACGAGGAGCTTGCTCCTTTGACGTTAGCGGCGGACGGGTGAGTAACACGTGGGTAACCTACCTATAAGACTGGGATAACTTCGGGAAACCGGAGCTAATACCGGATAATATTTCGAACCGCATGGTTCGATAGTGAAAGATGGCTCTGCTATCACTTATAGATGGACCTGCGCCGTATTAGCTAGTTGGTAAGGTAACGGCTTACCAAGGCAACGATACGTAGCCGACCTGAGAGGGTGATCGGCCACACTGGAACTGAGACACGGTCCAGACTCCTACGGGAGGCAGCAGTAGGGAATCTTCCGCAATGGGCGAAAGCCTGACGGAGCAACGCCGCGTGAGTGATGAAGGTCTTCGGATCGT…
Staphylococcus sp.	CAGTGGGGGAGCTATACATGCAGTCGAGCGAACAGATAAGGAGCTTGCTCCTTTGACGTTAGCGGCGGACGGGTGAGTAACACGTGGGTAACCTACCTATAAGACTGGAATAACTCCGGGAAACCGGGGCTAATGCCGGATAACATTTAGAACCGCATGGTTCTAAAGTGAAAGATGGTTTTGCTATCACTTATAGATGGACCCGCGCCGTATTAGCTAGTTGGTAAGGTAACGGCTTACCAAGGCAACGATACGTAGCCGACCTGAGAGGGTGATCGGCCACACTGGAACTGAGACACGGTCCAGACTCCTACGGGAGGCAGCAGTAGGGAATCTTCCGCAATGGGCGAAAGCCTGACGGAGCAACGCCGCGTGAGTGATGAAGGTCTTCGGATCGTA…
Staphylococcus warneri	GCGGGTGGCGGCGGCTATAATGCAGTCGAGCGACAGATAAGGAGCTTGCTCCCTTTGACGTTAGCGGCGGACGGGTGAGTAACACGTGGATAACCTACCTATAAGACTGGGATAACTTCGGGAAACCGGAGCTAATACCGGATAACATATTGAACCGCATGGTTCAATAGTGAAAGGCGGCTTTGCTGTCACTTATAGATGGATCCGCGCCGTATTAGCTAGTTGGTAAGGTAACGGCTTACCAAGGCAACGATACGTAGCCGACCTGAGAGGGTGATCGGCCACACTGGAACTGAGACACGGTCCAGACTCCTACGGGAGGCAGCAGTAGGGAATCTTCCGCAATGGGCGAAAGCCTGACGGAGCAACGCCGCGTGAGTGATGAAGGTCTTCGGATCG…
Staphylococcus xylosus	GGCAGTGGCGGGTCTATACATGCAGTCGAGCGACAGATAAGGAGCTTGCTCCTTTGAAGTTAGCGGCGGACGGGTGAGTAACACGTGGGTAACCTACCTATAAGACTGGGATAACTTCGGGAAACCGGAGCTAATACCGGATAACATTTAGAACCGCATGGTTCTAAAGTGAAAGATGGTTTTGCTATCACTTATAGATGGACCCGCGCCGTATTAGCTAGTTGGTAAGGTAACGGCTTACCAAGGCGACGATACGTAGCCGACCTGAGAGGGTGATCGGCCACACTGGAACTGAGACACGGTCCAGACTCCTACGGGAGGCAGCAGTAGGGAATCTTCCGCAATGGGCGAAAGCCTGACGGAGCAACGCCGCGTGAGTGATGAAGGGTTTCGGCTCGT…
Streptococcus danieliae	ACCCTTGCGCGTGCTATACATGCAGTAGAACGCTGAAGAAAGAGCTTGCTCTTTTGAAAGAGTTGCGAACGGGTGAGTAACGCGTAGGTAACCTGCCTGGTAGCGGGGGATAACTATTGGAAACGATAGCTAATACCGCATAATAGCTTTGATCGCATGATTGAAGTTTGAAAGATGCAATTGCATCACTACCAGATGGACCTGCGTTGTATTAGCTAGTAGGTGAGGTAAAGGCTCACCTAGGCGACGATACATAGCCGACCTGAGAGGGTGAACGGCCACACTGGGACTGAGACACGGCCCAGACTCCTACGGGAGGCAGCAGTAGGGAATCTTCGGCAATGGGGGCAACCCTGACCGAGCAACGCCGCGTGAGTGAAGAAGGTTTTCGGATCGTAA…

## Sheet: S5
Table S5 The dominate species isolated from different organs by culturomics
Dominate species isolated from the brain
Abundance (CFU/ g tissue)	C2	C4	C8	C12	C13	C16	C20	C25	C31	C34	B7	B9	B11	B13	B20	B23	B24	B26	B28	I3	I12	I16	I20
Alcaligenes faecalis			72276.5	4693.1	109106
Brevundimonas diminuta			51251.5	5.43183	3744.75
Micrococcus luteus	3.60555						2.33699	20156.6															2.2686
Pseudochrobactrum asaccharolyticum			8.93921		11665.9
Staphylococcus sp.				774.036				4.47327					2.37135	6.38162	2.12675			126.039				510.373	2.2686
Microbacterium sp.				10.8637		2.40848
Dominate species isolated from the heart
Abundance (CFU/ g tissue)	C2	C4	C8	C12	C13	C16	C20	C25	C31	C34	B7	B9	B11	B13	B20	B23	B24	B26	B28	I3	I12	I16	I20
Micrococcus luteus	91873.3			41.4938						154321	15.083										96758.6
Alcaligenes faecalis	9.18274		73827.6	21154.9	175474
Micrococcus sp.			4034.48									76.5697		178253				116.487
Pseudochrobactrum asaccharolyticum			24551.7		58659.3	78197.1
Microbacterium sp.				145.228		19831.7	95261.4							8.91266		1184.42		17.9211				10.5152
Brevundimonas diminuta			39077.6	34.5781	56668.6
Acinetobacter sp.			5724.14		7494.15
Lysinibacillus sp.				6.91563		4903.85
Staphylococcus sp.	27.5482					24.0385																	5.32481
Bacillus sp.												7.65697		8.91266			8.6881						5.32481
Dominate species isolated from the kidney
Abundance (CFU/ g tissue)	C2	C4	C8	C12	C13	C16	C20	C25	C31	C34	B7	B9	B11	B13	B20	B23	B24	B26	B28	I3	I12	I16	I20
Alcaligenes faecalis			59241.3	8498.89	161097
Pseudochrobactrum asaccharolyticum			40348.7	7.39463	55236.1
Micrococcus luteus						77399.4					4.21941
Brevundimonas diminuta		3.79795	48237.5	17.2541	22006.6								20.2583
Mammaliicoccus lentus								4.08831							7.10395							6105.23	30257.2
Bacillus sp.			4.71254				5.58659								37.8878		12349.2	3.66032				1.49054
Acinetobacter sp.			4.71254		5383.57								27.8552				148
Ligilactobacillus murinus					4804.8									2.37135			463.422
Lysinibacillus sp.								4.08831					2.53229		4.73597		1401.92
Lactobacillus sp.		3.79795		7.39463										16.5995			880.21
Staphylococcus sp.				51.7624		7.73994							2.53229			2.81373			10.661			1.49054	40.8472
Microbacterium sp.				22.1839							4.21941		22.7906
Dominate species isolated from the liver
Abundance (CFU/ g tissue)	C2	C4	C8	C12	C13	C16	C20	C25	C31	C34	B7	B9	B11	B13	B20	B23	B24	B26	B28	I3	I12	I16	I20
Alcaligenes faecalis			109606	32124.7	96801.9
Brevundimonas diminuta			123.047		17478.8																57.2131
Pseudochrobactrum asaccharolyticum			5372.35		8667.01
Acinetobacter sp.			4986.09																	0.393856	134.769
Micrococcus luteus									3148.52							45.7602
Microbacterium sp.				55.439																	149.178
Staphylococcus sp.	0.792581	2.51319		0.749176		1.56079		0.826583						0.536625		0.693337		2.41838	2.0503	1.18157	0.423801
Bacillus sp.															0.549571	0.693337		12.0919
Ligilactobacillus murinus	0.792581													1.60987						3.5447
Dominate species isolated from the lung
Abundance (CFU/ g tissue)	C2	C4	C8	C12	C13	C16	C20	C25	C31	C34	B7	B9	B11	B13	B20	B23	B24	B26	B28	I3	I12	I16	I20
Alcaligenes faecalis			267718		127285
Brevundimonas diminuta			62624		70551.5
Pseudochrobactrum asaccharolyticum			58583.2		52521
Lysinibacillus sp.																11517.9	23.2964	4105.84
Acinetobacter sp.			8908.49		6428.57												2	13
Bacillus sp.						19.1449		5.46747			15.5521		4.56204			11523.4		79.0754				3.29381
Staphylococcus sp.				6.75676									4.56204	46.0829		5.58036	5.82411
Dominate species isolated from the spleen
Abundance (CFU/ g tissue)	C2	C4	C8	C12	C13	C16	C20	C25	C31	C34	B7	B9	B11	B13	B20	B23	B24	B26	B28	I3	I12	I16	I20
Alcaligenes faecalis		6946.67	107982	50022.4	183048
Staphylococcus sp.		26.6667	18.018	67.2646			39.4477				254453	70979.2				37.831		34.3643		144.928			8.18331
Brevundimonas diminuta			71982	179.372	121604
Pseudochrobactrum asaccharolyticum			83711.7		19393.9
Micrococcus luteus	14.0647												1							52173.9
Acinetobacter sp.			8360.36		21390.4												16.1551
Lysinibacillus sp.		3466.67		22.4215

## Sheet: S6-species in metagenomics
Table S6 The microbial species detected by metagenomics assays
Relative abundance of microbial species detected in the 10 high-burden mice by metagenomics.							Average of relative abundance in the six organs of each mouse
Kingdom	Phylum	Class	Order	Family	Genus	Species	C8	C12	C13	C16	C20	C25	C31	C34	B7	B9
k__Bacteria	p__Bacillota_A	c__Clostridia	o__Lachnospirales	f__Lachnospiraceae	g__Acetatifactor	s__Acetatifactor_sp.	0.00907313	0.00619952	0.00797952	0	0	0	0.0531994	0.000266944	0.000144545	0
k__Bacteria	p__Bacillota	c__Bacilli	o__Lactobacillales	f__Lactobacillaceae	g__Acetilactobacillus	s__Acetilactobacillus_jinshanensis	0	0	0	0	0	0	0	0.00440655	0	0
k__Bacteria	p__Pseudomonadota	c__Gammaproteobacteria	o__Burkholderiales	f__Burkholderiaceae_C	g__Achromobacter	s__Achromobacter_xylosoxidans	0	0.00264582	5.61626e-05	0	0	0	0	0	0	0.00318143
k__Bacteria	p__Pseudomonadota	c__Gammaproteobacteria	o__Pseudomonadales	f__Moraxellaceae	g__Acinetobacter	s__Acinetobacter_baumannii	0	0	0	0	0	0	0	0.0359925	0	0
k__Bacteria	p__Pseudomonadota	c__Gammaproteobacteria	o__Pseudomonadales	f__Moraxellaceae	g__Acinetobacter	s__Acinetobacter_guillouiae	0	0	0	0	0	0	0	0.000580771	0	0
k__Bacteria	p__Pseudomonadota	c__Gammaproteobacteria	o__Pseudomonadales	f__Moraxellaceae	g__Acinetobacter	s__Acinetobacter_johnsonii	0	0	0	0	0.0509537	0	0	0	0	0
k__Bacteria	p__Pseudomonadota	c__Gammaproteobacteria	o__Pseudomonadales	f__Moraxellaceae	g__Acinetobacter	s__Acinetobacter_pittii	0	0	0	0	0	0	0.0113463	0	0	0
k__Bacteria	p__Pseudomonadota	c__Gammaproteobacteria	o__Pseudomonadales	f__Moraxellaceae	g__Acinetobacter	s__Acinetobacter_sp. *	0	0	0	0	0.122795	0	0	0	0	0
k__Bacteria	p__Pseudomonadota	c__Gammaproteobacteria	o__Pseudomonadales	f__Moraxellaceae	g__Acinetobacter	s__Acinetobacter_ursingii	0.0317925	0	0.0314085	0	0	0	0	0	0	0
k__Bacteria	p__Actinomycetota	c__Actinomycetia	o__Actinomycetales	f__Actinomycetaceae	g__Actinomyces	s__Actinomyces_dentalis	0	0	0	0	0	0	0	0.000122951	0	0
k__Bacteria	p__Actinomycetota	c__Actinomycetia	o__Actinomycetales	f__Actinomycetaceae	g__Actinomyces	s__Actinomyces_gerencseriae	0	0	0	0	0	0	0	0.000250901	0	0
k__Bacteria	p__Actinomycetota	c__Actinomycetia	o__Actinomycetales	f__Actinomycetaceae	g__Actinomyces	s__Actinomyces_massiliensis	0	0	0	0	0	0	0	0.000143123	0	0
k__Bacteria	p__Bacillota_A	c__Clostridia	o__Oscillospirales	f__Acutalibacteraceae	g__Acutalibacter	s__Acutalibacter_sp.	0.00201524	0	0.000368403	0	0	0	0	0	0	0
k__Bacteria	p__Actinomycetota	c__Coriobacteriia	o__Coriobacteriales	f__Eggerthellaceae	g__Adlercreutzia	s__Adlercreutzia_caecimuris	0.000121153	0	0	0	0	0	0	0	0	0
k__Bacteria	p__Actinomycetota	c__Coriobacteriia	o__Coriobacteriales	f__Eggerthellaceae	g__Adlercreutzia	s__Adlercreutzia_mucosicola	0.000108727	0	0	0	0	0	0	0	0	0
k__Bacteria	p__Actinomycetota	c__Coriobacteriia	o__Coriobacteriales	f__Eggerthellaceae	g__Adlercreutzia	s__Adlercreutzia_muris	0.000192602	0	0	0	0	0	0	0	0	0
k__Bacteria	p__Pseudomonadota	c__Alphaproteobacteria	o__Rhizobiales	f__Xanthobacteraceae	g__Afipia	s__Afipia_sp.	0.0240566	0	0	0.00289171	0	0	0	7.0972e-05	0	0
k__Bacteria	p__Pseudomonadota	c__Alphaproteobacteria	o__Rhizobiales	f__Rhizobiaceae	g__Agrobacterium	s__Agrobacterium_cavarae	0	0	0	0	0	0	0	0	0.0015029	0
k__Bacteria	p__Pseudomonadota	c__Alphaproteobacteria	o__Rhizobiales	f__Rhizobiaceae	g__Agrobacterium	s__Agrobacterium_pusense	0	0	0	0	0.000136036	0	0	0	0	0
k__Bacteria	p__Actinomycetota	c__Actinomycetia	o__Actinomycetales	f__Microbacteriaceae	g__Agrococcus	s__Agrococcus_sediminis	0	0	0	0	0	0	0	0	0.00190873	0
k__Bacteria	p__Pseudomonadota	c__Gammaproteobacteria	o__Burkholderiales	f__Burkholderiaceae_C	g__Alcaligenes	s__Alcaligenes_faecalis *	0.0311973	0	0.0716353	0	0	0	0	0	0	0
k__Bacteria	p__Pseudomonadota	c__Gammaproteobacteria	o__Burkholderiales	f__Burkholderiaceae_C	g__Alcaligenes	s__Alcaligenes_phenolicus	0	0.0897867	0	0	0	0	0	0	0	0.00408674
k__Bacteria	p__Pseudomonadota	c__Gammaproteobacteria	o__Burkholderiales	f__Burkholderiaceae_B	g__Alicycliphilus	s__Alicycliphilus_sp.	0	0	0	0	0	0	0	0	0	0.0442668
k__Bacteria	p__Bacteroidota	c__Bacteroidia	o__Bacteroidales	f__Rikenellaceae	g__Alistipes	s__Alistipes_finegoldii	0.00156647	0.00100162	0.000297099	0	0	0	0	0.000315907	0	0
k__Bacteria	p__Bacteroidota	c__Bacteroidia	o__Bacteroidales	f__Rikenellaceae	g__Alistipes_A	s__Alistipes sp.	0.0447978	0.0762069	0.0468536	0.0197556	0.000832053	0	0.0302352	0.0122568	0.00332824	0.0111973
k__Bacteria	p__Bacteroidota	c__Bacteroidia	o__Bacteroidales	f__Bacteroidaceae	g__Alloprevotella	s__Alloprevotella_sp.	0	0.00339703	0	0	0.00025409	0	0.00679621	0.000793164	0.000287237	0
k__Bacteria	p__Bacteroidota	c__Bacteroidia	o__Bacteroidales	f__Muribaculaceae	g__Amulumruptor	s__Amulumruptor_sp.	0	0	0	0	0	0	0	0.000962323	0	0
k__Bacteria	p__Bacillota_A	c__Clostridia	o__Christensenellales	f__Pumilibacteraceae	g__Anaerocaecibacter	s__Anaerocaecibacter_muris	0	0	0	0	0	0	0	0.000392177	0	0
k__Bacteria	p__Bacillota_A	c__Clostridia	o__Christensenellales	f__Pumilibacteraceae	g__Anaerocaecibacter	s__Anaerocaecibacter_sp.	0.000371781	0	0	0	0	0	0	0	0	0
k__Bacteria	p__Bacillota_A	c__Clostridia	o__Oscillospirales	f__Ruminococcaceae	g__Anaerotruncus	s__Anaerotruncus_sp.	0.00516521	0.0113462	0.00218704	0	1.6936e-06	0	0.0790856	0.000173726	7.22724e-05	0
k__Bacteria	p__Bacillota_C	c__Negativicutes	o__Selenomonadales	f__Selenomonadaceae	g__Anaerovibrio	s__Anaerovibrio_sp.	0	0	0	0	0	0.123421	0	0	0	0
k__Bacteria	p__Bacillota_A	c__Clostridia	o__Oscillospirales	f__Ruminococcaceae	g__Angelakisella	s__Angelakisella_sp.	0.000743919	0	0	0	0	0	0	0	0	0
k__Bacteria	p__Pseudomonadota	c__Gammaproteobacteria	o__Burkholderiales	f__Burkholderiaceae_B	g__Aquabacterium_A	s__Aquabacterium_sp.	0	0	0	0	0	0	0	0	0	0.0234632
k__Bacteria	p__Pseudomonadota	c__Gammaproteobacteria	o__Xanthomonadales	f__Xanthomonadaceae	g__Aquimonas	s__Aquimonas_sp.	0	0	0	0	0	0	0	0	0.000828353	0
k__Bacteria	p__Actinomycetota	c__Actinomycetia	o__Propionibacteriales	f__Propionibacteriaceae	g__Arachnia	s__Arachnia_rubra	0	0	0	0	0.00011387	0	0	0	0	0
k__Bacteria	p__Actinomycetota	c__Actinomycetia	o__Propionibacteriales	f__Propionibacteriaceae	g__Arachnia	s__Arachnia_sp.	0	0	0	0	0.000614029	0	0	0	0	0
k__Bacteria	p__Actinomycetota	c__Actinomycetia	o__Actinomycetales	f__Micrococcaceae	g__Arthrobacter	s__Arthrobacter_oxydans	0	0	0	0	0	0	0	0	0.00689738	0
k__Bacteria	p__Actinomycetota	c__Actinomycetia	o__Actinomycetales	f__Micrococcaceae	g__Arthrobacter_D	s__Arthrobacter_agilis	0	0	0	0	0	0	0	0	0.00291869	0
k__Bacteria	p__Planctomycetota	c__Planctomycetia	o__Pirellulales	f__Pirellulaceae	g__Aureliella	s__Aureliella_sp.	0	0	0	0	0	0	0	0	0	0.0479383
k__Bacteria	p__Bacillota_B	c__Dehalobacteriia	o__UBA4068	f__UBA5755	g__Avidehalobacter	s__Avidehalobacter_sp.	0	0	0	0	0	0	0	0.000909587	0	0
k__Bacteria	p__Pseudomonadota	c__Gammaproteobacteria	o__Burkholderiales	f__Rhodocyclaceae	g__Azoarcus_C	s__Azoarcus_communis	0	0	0.00146173	0	0	0	0	0	0	0
k__Bacteria	p__Bacteroidota	c__Bacteroidia	o__Bacteroidales	f__Bacteroidaceae	g__Bacteroides	s__Bacteroides_acidifaciens	0.0125816	0.00590675	0.005484	0	0	0	0	0	0.000479963	0
k__Bacteria	p__Bacteroidota	c__Bacteroidia	o__Bacteroidales	f__Bacteroidaceae	g__Bacteroides	s__Bacteroides_fragilis	0	0	0	0	0.000133346	0	0	0	0	0
k__Bacteria	p__Bacteroidota	c__Bacteroidia	o__Bacteroidales	f__Bacteroidaceae	g__Bacteroides	s__Bacteroides_sp.	0	0.00440552	0	0	0	0	0	0.000474097	0.000116748	0
k__Bacteria	p__Bacteroidota	c__Bacteroidia	o__Bacteroidales	f__Bacteroidaceae	g__Bacteroides	s__Bacteroides_stercorirosoris	0.00103804	0.00012365	0.000965035	0	0	0	0	0	9.45101e-05	0
k__Bacteria	p__Bacteroidota	c__Bacteroidia	o__Bacteroidales	f__Bacteroidaceae	g__Bacteroides	s__Bacteroides_thetaiotaomicron	0.00531749	0.000600263	0.00506262	0	0	0	0	0	0.000201992	0
k__Bacteria	p__Bacteroidota	c__Bacteroidia	o__Bacteroidales	f__Bacteroidaceae	g__Bacteroides	s__Bacteroides_uniformis	0.000766273	0	0	0	0	0	0	0	0	0
k__Bacteria	p__Actinomycetota	c__Coriobacteriia	o__Coriobacteriales	f__Eggerthellaceae	g__Berryella	s__Berryella_sp.	0	0	0	0	0	0	0	0.000216914	0	0
k__Bacteria	p__Actinomycetota	c__Actinomycetia	o__Actinomycetales	f__Bifidobacteriaceae	g__Bifidobacterium	s__Bifidobacterium_animalis	0	0	0	0	0.013913	0	0	0.0010288	0	0
k__Bacteria	p__Actinomycetota	c__Actinomycetia	o__Actinomycetales	f__Bifidobacteriaceae	g__Bifidobacterium	s__Bifidobacterium_globosum	0.000164643	0	0	0	0	0	0	0	0	0
k__Bacteria	p__Actinomycetota	c__Actinomycetia	o__Actinomycetales	f__Bifidobacteriaceae	g__Bifidobacterium	s__Bifidobacterium_minimum	0	0	0	0	0	0	0	0.000282888	0	0
k__Bacteria	p__Desulfobacterota	c__Desulfovibrionia	o__Desulfovibrionales	f__Desulfovibrionaceae	g__Bilophila	s__Bilophila_sp.	0.00032404	7.19416e-05	0	0	0	0	0	0	0	0
k__Bacteria	p__Bacillota_A	c__Clostridia	o__Lachnospirales	f__Lachnospiraceae	g__Blautia	s__Blautia_coccoides	0	0	0	0	0	0	0.0325043	0	0	0
k__Bacteria	p__Pseudomonadota	c__Gammaproteobacteria	o__Burkholderiales	f__Burkholderiaceae_C	g__Bordetella_C	s__Bordetella_sp.	0	0	0	0	0	0	0	0	0.132608	0.168087
k__Bacteria	p__Actinomycetota	c__Actinomycetia	o__Actinomycetales	f__Dermabacteraceae	g__Brachybacterium	s__Brachybacterium_sp.	0	0	0	0	0.000493186	0	0	0	0	0
k__Bacteria	p__Bacillota	c__Bacilli	o__Brevibacillales	f__Brevibacillaceae	g__Brevibacillus	s__Brevibacillus_agri	0	0	0	0	0	0	0	0	0.000688477	0
k__Bacteria	p__Actinomycetota	c__Actinomycetia	o__Actinomycetales	f__Brevibacteriaceae	g__Brevibacterium	s__Brevibacterium_sp.	0	0	0	0	0	0	0	0	0	0.00259297
k__Bacteria	p__Pseudomonadota	c__Alphaproteobacteria	o__Caulobacterales	f__Caulobacteraceae	g__Brevundimonas	s__Brevundimonas_diminuta *	0.00914106	0	0	0	0	0	0	0	0	0
k__Bacteria	p__Pseudomonadota	c__Alphaproteobacteria	o__Caulobacterales	f__Caulobacteraceae	g__Brevundimonas	s__Brevundimonas_huaxiensis	0	0	0	0	0	0	0	0.000434549	0	0
k__Bacteria	p__Pseudomonadota	c__Alphaproteobacteria	o__Caulobacterales	f__Caulobacteraceae	g__Brevundimonas	s__Brevundimonas_naejangsanensis_A	0.0853168	0	0.076033	0	0	0	0	0	0	0
k__Bacteria	p__Pseudomonadota	c__Gammaproteobacteria	o__Burkholderiales	f__Burkholderiaceae	g__Burkholderia	s__Burkholderia_contaminans	0	0.0171336	0.00812307	0	0	0	0.00205485	0.00495414	0.0442524	0.0718634
k__Bacteria	p__Pseudomonadota	c__Gammaproteobacteria	o__Burkholderiales	f__Burkholderiaceae	g__Burkholderia	s__Burkholderia_multivorans	0.00950533	0	0	0	0	0	0	0	0	0
k__Bacteria	p__Pseudomonadota	c__Gammaproteobacteria	o__Burkholderiales	f__Burkholderiaceae	g__Burkholderia	s__Burkholderia_sp.	0.00198936	0.00164544	0.0240995	0	0	0	0	4.49822e-05	0	0
k__Bacteria	p__Bacillota_A	c__Clostridia	o__Lachnospirales	f__Lachnospiraceae	g__Caccovicinus	s__Caccovicinus_sp.	0.00195756	0	0	0	0	0	0	0.00122515	0	0.000154096
k__Bacteria	p__Pseudomonadota	c__Gammaproteobacteria	o__Cardiobacteriales	f__Cardiobacteriaceae	g__Cardiobacterium	s__Cardiobacterium_hominis	0.000127366	0	0	0	0	0	0	0.000543117	0	0
k__Bacteria	p__Bacillota_C	c__Negativicutes	o__Selenomonadales	f__Selenomonadaceae	g__Centipeda	s__Centipeda_artemidis	0	0	0	0	0	0	0	0.000411951	0	0
k__Bacteria	p__Bacillota_C	c__Negativicutes	o__Selenomonadales	f__Selenomonadaceae	g__Centipeda	s__Centipeda_noxia	0	0.00291642	0	0	0	0	0	4.70801e-05	0	0
k__Bacteria	p__Bacillota_C	c__Negativicutes	o__Selenomonadales	f__Selenomonadaceae	g__Centipeda	s__Centipeda_sp.	0	0	0	0	0	0	0	0.000167605	0	0
k__Bacteria	p__Bacillota_A	c__Clostridia	o__Lachnospirales	f__Lachnospiraceae	g__Choladocola	s__Choladocola_sp.	0.007502	0.00347025	0.00159245	0	0.000237751	0	0.010325	0.0894135	0	0.000520073
k__Bacteria	p__Cyanobacteriota	c__Cyanobacteriia	o__Cyanobacteriales	f__Chroococcidiopsidaceae	g__Chroococcidiopsis	s__Chroococcidiopsis_thermalis	0	0	0	0	0	0	0	0.00105645	0	0
k__Bacteria	p__Bacillota_A	c__Clostridia	o__Clostridiales	f__Clostridiaceae	g__Clostridium	s__Clostridium_butyricum	0	0	0	0	0	0	0	0.00145572	0	0
k__Bacteria	p__Bacillota_A	c__Clostridia	o__Lachnospirales	f__Lachnospiraceae	g__Clostridium_Q	s__Clostridium_sp.	0.000825713	0	0	0	0	0	0	0	0	0.000234354
k__Bacteria	p__Bacillota_A	c__Clostridia	o__Lachnospirales	f__Lachnospiraceae	g__Copromonas	s__Copromonas_sp.	0.000363458	0	0	0	0	0	0	0	0	0.000170147
k__Bacteria	p__Bacillota_A	c__Clostridia	o__Christensenellales	f__Borkfalkiaceae	g__Coproplasma	s__Coproplasma_sp.	0.00561416	0.00379131	0.000915065	0	0	0	0	0	0.000109335	0
k__Bacteria	p__Actinomycetota	c__Actinomycetia	o__Mycobacteriales	f__Mycobacteriaceae	g__Corynebacterium	s__Corynebacterium_accolens	0	0	0	0	0	0	0	0	0.00583553	0
k__Bacteria	p__Actinomycetota	c__Actinomycetia	o__Mycobacteriales	f__Mycobacteriaceae	g__Corynebacterium	s__Corynebacterium_aurimucosum	0	0	0	0	0	0	0	0.00275798	0	0
k__Bacteria	p__Actinomycetota	c__Actinomycetia	o__Mycobacteriales	f__Mycobacteriaceae	g__Corynebacterium	s__Corynebacterium_kefirresidentii	0	0	0	0	0	0.0113794	0	0	0.0121792	0
k__Bacteria	p__Actinomycetota	c__Actinomycetia	o__Mycobacteriales	f__Mycobacteriaceae	g__Corynebacterium	s__Corynebacterium_sp.	0	0	0	0.0101116	0	0	0	0	0.00338383	0
k__Bacteria	p__Actinomycetota	c__Actinomycetia	o__Mycobacteriales	f__Mycobacteriaceae	g__Corynebacterium	s__Corynebacterium_striatum	0	0.00197021	0	0	7.32232e-06	0	0	0.00235771	0.0008858	0.000285719
k__Bacteria	p__Actinomycetota	c__Actinomycetia	o__Mycobacteriales	f__Mycobacteriaceae	g__Corynebacterium	s__Corynebacterium_tuberculostearicum_D	0	0	0	0	0	0	0	0	0.0112393	0
k__Bacteria	p__Bacteroidota	c__Bacteroidia	o__Bacteroidales	f__UBA932	g__Cryptobacteroides	s__Cryptobacteroides_sp.	0	0	0	0	0.000131254	0	0	0	0	0
k__Bacteria	p__Pseudomonadota	c__Gammaproteobacteria	o__Burkholderiales	f__Burkholderiaceae	g__Cupriavidus	s__Cupriavidus_gilardii	0	0	0	0	0.00067714	0	0	0.000432223	0	0
k__Bacteria	p__Actinomycetota	c__Actinomycetia	o__Actinomycetales	f__Microbacteriaceae	g__Curtobacterium	s__Curtobacterium_sp. *	0	0	0	0	0	0	0.0030124	0	0	0
k__Bacteria	p__Actinomycetota	c__Actinomycetia	o__Propionibacteriales	f__Propionibacteriaceae	g__Cutibacterium	s__Cutibacterium_modestum	0	0	0	0	0	0.0403191	0	0	0	0
k__Bacteria	p__Actinomycetota	c__Actinomycetia	o__Propionibacteriales	f__Propionibacteriaceae	g__Cutibacterium	s__Cutibacterium_namnetense	0	0	0	0	0	0	0	0	0.014536	0
k__Bacteria	p__Deinococcota	c__Deinococci	o__Deinococcales	f__Deinococcaceae	g__Deinococcus	s__Deinococcus_geothermalis	0	0.00750701	0.000630397	0.00712099	0	0	0	0.0162233	0	0
k__Bacteria	p__Desulfobacterota	c__Desulfovibrionia	o__Desulfovibrionales	f__Desulfovibrionaceae	g__Desulfovibrio	s__Desulfovibrio_sp.	0.000981215	0.00112887	0.00120074	0	0	0	0	0	0	0
k__Bacteria	p__Actinomycetota	c__Actinomycetia	o__Mycobacteriales	f__Mycobacteriaceae	g__Dietzia	s__Dietzia_maris *									0	0.00103051
k__Bacteria	p__Pseudomonadota	c__Gammaproteobacteria	o__Xanthomonadales	f__Rhodanobacteraceae	g__Dokdonella_A	s__Dokdonella_sp.	0	0.00261575	0	0	0	0	0	0	0	0
k__Bacteria	p__Bacillota	c__Bacilli	o__Erysipelotrichales	f__Erysipelotrichaceae	g__Dubosiella	s__Dubosiella_sp.	0.00141278	0.000749133	0.000356519	0	0	0	0	0	0	0.000211881
k__Bacteria	p__Pseudomonadota	c__Gammaproteobacteria	o__Burkholderiales	f__Burkholderiaceae	g__Duganella	s__Duganella_lactea	0	0	0	0.000272453	4.54088e-05	0	0	0	0	0
k__Bacteria	p__Bacteroidota	c__Bacteroidia	o__Bacteroidales	f__Muribaculaceae	g__Duncaniella	s__Duncaniella_dubosii	0.0334299	0.0262132	0.080236	0.0135242	0.06352	0	0	0.00309542	0.0523401	0.00374279
k__Bacteria	p__Bacteroidota	c__Bacteroidia	o__Bacteroidales	f__Muribaculaceae	g__Duncaniella	s__Duncaniella_freteri	0	0	0	0	2.78115e-06	0	0	0	0	0
k__Bacteria	p__Bacteroidota	c__Bacteroidia	o__Bacteroidales	f__Muribaculaceae	g__Duncaniella	s__Duncaniella_muris	0.0241521	0.0232071	0.0402582	0	2.65662e-06	0	0	0.00130567	0.00393421	0.00222013
k__Bacteria	p__Bacteroidota	c__Bacteroidia	o__Bacteroidales	f__Muribaculaceae	g__Duncaniella	s__Duncaniella_sp.	0.0089729	0.0204251	0.00946171	0	0	0	0	0.0006111	0.000635627	4.66114e-05
k__Bacteria	p__Bacillota_A	c__Clostridia	o__Oscillospirales	f__Oscillospiraceae	g__Dysosmobacter	s__Dysosmobacter_sp.	0.00624558	0.000254044	0	0	0.00105219	0	0	0	0	0
k__Bacteria	p__Bacillota_A	c__Clostridia	o__Peptostreptococcales	f__Anaerovoracaceae	g__Emergencia	s__Emergencia_sp.	0	0	0	0	0	0	0	0.000368854	0	0
k__Bacteria	p__Bacillota_A	c__Clostridia	o__Oscillospirales	f__Oscillospiraceae	g__Enterenecus	s__Enterenecus_sp.	0.00444965	0.00135797	0.000707096	0	0	0	0	0.00142702	0	0
k__Bacteria	p__Pseudomonadota	c__Gammaproteobacteria	o__Enterobacterales	f__Enterobacteriaceae	g__Enterobacter	s__Enterobacter_cloacae	0	0	0	0.0283762	0.00476893	0	0	0.000135946	0	0
k__Bacteria	p__Pseudomonadota	c__Gammaproteobacteria	o__Enterobacterales	f__Enterobacteriaceae	g__Enterobacter	s__Enterobacter_hormaechei	0	0.00375827	0	0	0	0	0	0.000373852	0	0
k__Bacteria	p__Pseudomonadota	c__Gammaproteobacteria	o__Enterobacterales	f__Enterobacteriaceae	g__Enterobacter	s__Enterobacter_roggenkampii	0	0	0	0	0.000179737	0	0	0	0	0
k__Bacteria	p__Actinomycetota	c__Coriobacteriia	o__Coriobacteriales	f__Eggerthellaceae	g__Enterorhabdus	s__Enterorhabdus_sp.	0.000142898	0	0.00890235	0	0	0	0	0	0	0
k__Bacteria	p__Pseudomonadota	c__Gammaproteobacteria	o__Enterobacterales	f__Enterobacteriaceae	g__Erwinia	s__Erwinia_aphidicola	0	0	0	0	0.0377343	0	0	0	0	0
k__Bacteria	p__Pseudomonadota	c__Alphaproteobacteria	o__Sphingomonadales	f__Sphingomonadaceae	g__Erythrobacter	s__Erythrobacter_cryptus	0	0	0	0	0	0	0	0.0216266	0	0
k__Bacteria	p__Pseudomonadota	c__Gammaproteobacteria	o__Enterobacterales	f__Enterobacteriaceae	g__Escherichia	s__Escherichia_coli *	0	0.00325761	0.000297099	0	0.00266298	0	0	0.0170915	0.0734291	0
k__Bacteria	p__Bacillota_A	c__Clostridia	o__Peptostreptococcales	f__Anaerovoracaceae	g__Eubacterium_B	s__Eubacterium_sulci	0	0	0	0	0	0	0	0.000490806	0	0
k__Bacteria	p__Bacillota_A	c__Clostridia	o__Lachnospirales	f__Lachnospiraceae	g__Eubacterium_F	s__Eubacterium_sp.	0.0112877	0.0156189	0.00620571	0	0.000183888	0	0	0.0010946	0.000244614	0
k__Bacteria	p__Bacillota_A	c__Clostridia	o__Oscillospirales	f__Oscillospiraceae	g__Evtepia	s__Evtepia_sp.	0.000195708	0	0	0	0	0	0	0	0	0
k__Bacteria	p__Bacillota	c__Bacilli	o__Erysipelotrichales	f__Erysipelotrichaceae	g__Faecalibaculum	s__Faecalibaculum_rodentium	0.00431739	0.0058718	0.00152425	0	0	0	0	0	0.000151957	0
k__Bacteria	p__Bacillota_A	c__Clostridia	o__Oscillospirales	f__Ruminococcaceae	g__Faecivivens	s__Faecivivens_sp.	0.000152217	0	0	0	0	0	0	0	0	0
k__Bacteria	p__Actinomycetota	c__Coriobacteriia	o__Coriobacteriales	f__Atopobiaceae	g__Fannyhessea	s__Fannyhessea_vaginae	0	0	0	0	0	0	0	0.00173042	0	0
k__Bacteria	p__Bacillota_A	c__Clostridia	o__Oscillospirales	f__Acutalibacteraceae	g__Fimivicinus	s__Fimivicinus_sp.	0	0	0	0	0.000125567	0	0	0	0	0
k__Bacteria	p__Bacillota_A	c__Clostridia	o__Tissierellales	f__Peptoniphilaceae	g__Finegoldia	s__Finegoldia_magna	0	0	0	0	0.0141827	0	0	0.00760585	0	0
k__Bacteria	p__Bacteroidota	c__Bacteroidia	o__Flavobacteriales	f__Flavobacteriaceae	g__Flavobacterium	s__Flavobacterium_sp.	0	0	0	0.0197612	0.00329353	0	0	0	0	0
k__Bacteria	p__Bacillota_A	c__Clostridia	o__Christensenellales	f__Borkfalkiaceae	g__Gallimonas	s__Gallimonas_sp.	0.000930412	0	0.000267389	0	0	0	0	0.000713422	0	0
k__Bacteria	p__Actinomycetota	c__Actinomycetia	o__Mycobacteriales	f__Mycobacteriaceae	g__Gordonia	s__Gordonia_hongkongensis	0.000609779	0	0	0	0	0	0	0.00384304	0	0
k__Bacteria	p__Bacillota	c__Bacilli	o__Lactobacillales	f__Aerococcaceae	g__Granulicatella	s__Granulicatella_sp.	0	0	0	0	0.00594042	0	0	0.00137446	0	0
k__Bacteria	p__Pseudomonadota	c__Gammaproteobacteria	o__Enterobacterales_A	f__Pasteurellaceae	g__Haemophilus_D	s__Haemophilus_parainfluenzae	0	0	0	0	0	0	0	0.00457524	0	0
k__Bacteria	p__Pseudomonadota	c__Gammaproteobacteria	o__Enterobacterales_A	f__Pasteurellaceae	g__Haemophilus_D	s__Haemophilus_sp.	0	0	0	0	0	0	0	0.00173914	0	0
k__Bacteria	p__Bacteroidota	c__Bacteroidia	o__Cytophagales	f__Hymenobacteraceae	g__Hymenobacter	s__Hymenobacter_sp.	0	0	0	0	0	0	0	0.000105459	0	0
k__Bacteria	p__Pseudomonadota	c__Gammaproteobacteria	o__Enterobacterales	f__Enterobacteriaceae	g__Jejubacter	s__Jejubacter_calystegiae	0	0	0	0	0.000825214	0	0	0.000427487	0	0
k__Bacteria	p__Bacillota_A	c__Clostridia	o__Lachnospirales	f__Lachnospiraceae	g__Kineothrix	s__Kineothrix_sp.	0.00151627	0.00256274	0.000237679	0	0.00101753	0	0	0.00241922	0.0107315	0
k__Bacteria	p__Pseudomonadota	c__Gammaproteobacteria	o__Enterobacterales	f__Enterobacteriaceae	g__Klebsiella	s__Klebsiella_aerogenes	0	0	0	0.00028726	0.00193358	0.00235445	0	0	0	0
k__Bacteria	p__Pseudomonadota	c__Gammaproteobacteria	o__Enterobacterales	f__Enterobacteriaceae	g__Klebsiella	s__Klebsiella_michiganensis	0	0	0	0	0	0	0	0.000137946	0	0
k__Bacteria	p__Pseudomonadota	c__Gammaproteobacteria	o__Enterobacterales	f__Enterobacteriaceae	g__Klebsiella	s__Klebsiella_pneumoniae *	0	0	0	0	0	0	0	0.000920636	0	0
k__Bacteria	p__Pseudomonadota	c__Gammaproteobacteria	o__Enterobacterales	f__Enterobacteriaceae	g__Klebsiella	s__Klebsiella_quasipneumoniae	0	0	0	0	0	0	0	0.00819662	0	0
k__Bacteria	p__Actinomycetota	c__Actinomycetia	o__Actinomycetales	f__Micrococcaceae	g__Kocuria	s__Kocuria_rosea *	0	0	0	0	0	0	0	0	0.000326152	0
k__Bacteria	p__Bacillota_A	c__Clostridia	o__Lachnospirales	f__Lachnospiraceae	g__Lachnoanaerobaculum	s__Lachnoanaerobaculum_sp.	0	0	0	0	0	0	0	0.00373233	0	0
k__Bacteria	p__Bacillota	c__Bacilli	o__Lactobacillales	f__Lactobacillaceae	g__Lacticaseibacillus	s__Lacticaseibacillus_rhamnosus	0	0	0	0	0	0	0	0.00176273	0	0
k__Bacteria	p__Bacillota	c__Bacilli	o__Lactobacillales	f__Lactobacillaceae	g__Lactobacillus	s__Lactobacillus_crispatus	0	0	0	0	0.00329845	0	0	0	0	0
k__Bacteria	p__Bacillota	c__Bacilli	o__Lactobacillales	f__Lactobacillaceae	g__Lactobacillus	s__Lactobacillus_gasseri	0	0	0	0	0	0	0	0.00238696	0	0
k__Bacteria	p__Actinomycetota	c__Actinomycetia	o__Mycobacteriales	f__Mycobacteriaceae	g__Lawsonella	s__Lawsonella_clevelandensis	0	0	0	0	0	0.195869	0	0	0.013602	0
k__Bacteria	p__Bacillota_A	c__Clostridia	o__Oscillospirales	f__Oscillospiraceae	g__Lawsonibacter	s__Lawsonibacter_sp.	0.00467008	0.000316993	0.000582314	0	0	0	0	0.00108657	0	0.000410922
k__Bacteria	p__Bacillota_A	c__Clostridia	o__Peptostreptococcales	f__Anaerovoracaceae	g__Lentihominibacter	s__Lentihominibacter_sp.	0	0	0	0	0.000263753	0	0	0	0	0
k__Bacteria	p__Spirochaetota	c__Leptospirae	o__Leptospirales	f__Leptonemataceae	g__Leptonema	s__Leptonema_illini	0	0	0	0	0.00027301	0	0	0	0	0
k__Bacteria	p__Actinomycetota	c__Actinomycetia	o__Actinomycetales	f__Microbacteriaceae	g__Leucobacter	s__Leucobacter_chromiiresistens	0	0	0	0	0	0	0	0	0	0.00200429
k__Bacteria	p__Bacillota	c__Bacilli	o__Lactobacillales	f__Lactobacillaceae	g__Ligilactobacillus	s__Ligilactobacillus_murinus *	0.0183713	0.0395073	0.0194131	0	0.00211355	0	0	0.00978657	0.00145101	0
k__Bacteria	p__Bacillota	c__Bacilli	o__Lactobacillales	f__Lactobacillaceae	g__Loigolactobacillus	s__Loigolactobacillus_coryniformis	0	0.00935138	0.010957	0	0	0	0	0	0	0.0493428
k__Bacteria	p__Bacillota_A	c__Clostridia	o__Oscillospirales	f__Oscillospiraceae	g__Marseille_P3106	s__Marseille_sp.	0.000571592	0	0	0	0	0	0	0	0	0
k__Bacteria	p__Deinococcota	c__Deinococci	o__Deinococcales	f__Thermaceae	g__Meiothermus_B	s__Meiothermus_silvanus	0	0	0	0	0	0	0	0.000920892	0	0
k__Bacteria	p__Bacillota_A	c__Clostridia	o__Lachnospirales	f__Lachnospiraceae	g__Merdisoma	s__Merdisoma_sp.	0.00022056	0	0	0	0	0	0	0	0	0
k__Bacteria	p__Pseudomonadota	c__Alphaproteobacteria	o__Rhizobiales	f__Beijerinckiaceae	g__Methylobacterium	s__Methylobacterium_sp.	0	0	0	0	0	0	0.0200414	0	0	0
k__Bacteria	p__Pseudomonadota	c__Alphaproteobacteria	o__Rhizobiales	f__Beijerinckiaceae	g__Methylobacterium	s__Methylobacterium_tarhaniae	0	0	0	0	0.000111288	0	0	0	0	0
k__Bacteria	p__Pseudomonadota	c__Alphaproteobacteria	o__Rhizobiales	f__Beijerinckiaceae	g__Methylobacterium	s__Methylobacterium_zatmanii	0	0	0	0	0	0	0	0.000270711	0	0
k__Bacteria	p__Pseudomonadota	c__Gammaproteobacteria	o__Burkholderiales	f__Rhodocyclaceae	g__Methyloversatilis	s__Methyloversatilis_discipulorum	0	0	0.0211044	0	0.000210081	0	0	0	0	0
k__Bacteria	p__Actinomycetota	c__Actinomycetia	o__Actinomycetales	f__Microbacteriaceae	g__Microbacterium	s__Microbacterium_commune	0	0	0	0	0	0	0.000270019	0	0	0
k__Bacteria	p__Actinomycetota	c__Actinomycetia	o__Actinomycetales	f__Microbacteriaceae	g__Microbacterium	s__Microbacterium_laevaniformans	0	0.00210463	0	0	0	0	0	0	0	0
k__Bacteria	p__Actinomycetota	c__Actinomycetia	o__Actinomycetales	f__Microbacteriaceae	g__Microbacterium	s__Microbacterium_maritypicum	0	0	0	0	0	0.000418105	0	0	0	0
k__Bacteria	p__Actinomycetota	c__Actinomycetia	o__Actinomycetales	f__Microbacteriaceae	g__Microbacterium	s__Microbacterium_sp. *	0	0	0	0	0	0.00548063	0	0	0.0618982	0
k__Bacteria	p__Actinomycetota	c__Actinomycetia	o__Actinomycetales	f__Micrococcaceae	g__Micrococcus	s__Micrococcus_endophyticus *	0	0	0	0	0	0	0	0	0	0.00267527
k__Bacteria	p__Actinomycetota	c__Actinomycetia	o__Actinomycetales	f__Micrococcaceae	g__Micrococcus	s__Micrococcus_luteus *	0	0.0321334	0	0	0	0	0	0	0	0
k__Bacteria	p__Actinomycetota	c__Acidimicrobiia	o__Acidimicrobiales	f__Microtrichaceae	g__Microthrix	s__Microthrix_parvicella	0	0	0	0	0	0	0	0	0.0493888	0
k__Bacteria	p__Pseudomonadota	c__Gammaproteobacteria	o__Enterobacterales	f__Enterobacteriaceae	g__Mixta	s__Mixta_tenebrionis	0	0	0	0	0	0	0	0.000203919	0	0
k__Bacteria	p__Pseudomonadota	c__Gammaproteobacteria	o__Pseudomonadales	f__Moraxellaceae	g__Moraxella_A	s__Moraxella_osloensis	0	0	0.039841	0	0	0	0	0	0	0
k__Bacteria	p__Bacteroidota	c__Bacteroidia	o__Bacteroidales	f__Muribaculaceae	g__Muribaculum	s__Muribaculum_arabinoxylanisolvens	0.0645461	0.0916236	0.0650834	0	0.00411698	0	0.017946	0.00118753	0.00101923	0
k__Bacteria	p__Bacteroidota	c__Bacteroidia	o__Bacteroidales	f__Muribaculaceae	g__Muribaculum	s__Muribaculum_gordoncarteri	0	0	0	0	8.30195e-07	0	0.0112818	0.000215915	0	0.00221351
k__Bacteria	p__Bacteroidota	c__Bacteroidia	o__Bacteroidales	f__Muribaculaceae	g__Muribaculum	s__Muribaculum_intestinale	0.00296609	0.00351844	0.00160971	0	0.000197088	0	0	0.000460465	0.00018902	0
k__Bacteria	p__Bacteroidota	c__Bacteroidia	o__Bacteroidales	f__Muribaculaceae	g__Muribaculum	s__Muribaculum_sp.	0.0674261	0	0	0.0149776	0.0224796	0	0	0.0383718	0	0
k__Bacteria	p__Actinomycetota	c__Actinomycetia	o__Mycobacteriales	f__Mycobacteriaceae	g__Mycobacterium	s__Mycobacterium_abscessus *	0	0	0	0.00521516	0.000869193	0	0	0	0	0
k__Bacteria	p__Actinomycetota	c__Actinomycetia	o__Mycobacteriales	f__Mycobacteriaceae	g__Mycobacterium	s__Mycobacterium_goodii	0	0	0	0.00286836	0.00047806	0	0.00499763	0.0262453	0	0
k__Bacteria	p__Actinomycetota	c__Actinomycetia	o__Mycobacteriales	f__Mycobacteriaceae	g__Mycobacterium	s__Mycobacterium_iranicum	0	0	0	0	0	0	0	4.09838e-05	0	0
k__Bacteria	p__Actinomycetota	c__Actinomycetia	o__Mycobacteriales	f__Mycobacteriaceae	g__Mycobacterium	s__Mycobacterium_mageritense	0	0	0	0	0	0	0	2.89885e-05	0	0
k__Bacteria	p__Actinomycetota	c__Actinomycetia	o__Mycobacteriales	f__Mycobacteriaceae	g__Mycobacterium	s__Mycobacterium_marinum	0	0	0	0	0	0.0100665	0	0	0	0
k__Bacteria	p__Actinomycetota	c__Actinomycetia	o__Mycobacteriales	f__Mycobacteriaceae	g__Mycobacterium	s__Mycobacterium_sp.	0	0	0	0	0.000266617	0	0	0	0	0
k__Bacteria	p__Pseudomonadota	c__Gammaproteobacteria	o__Burkholderiales	f__Neisseriaceae	g__Neisseria	s__Neisseria_sp.	0	0	0	0	0	0	0	0.0340577	0	0
k__Bacteria	p__Actinomycetota	c__Actinomycetia	o__Propionibacteriales	f__Nocardioidaceae	g__Nocardioides	s__Nocardioides_antri	0	0	0	0	0	0	0.00038974	0	0	0
k__Bacteria	p__Actinomycetota	c__Actinomycetia	o__Propionibacteriales	f__Nocardioidaceae	g__Nocardioides	s__Nocardioides_zeae	0	0	0	0	0.000492555	0	0	0.00223819	0	0
k__Bacteria	p__Pseudomonadota	c__Alphaproteobacteria	o__Sphingomonadales	f__Sphingomonadaceae	g__Novosphingobium	s__Novosphingobium_sp.	0	0	0	0	0	0	0	0	0.0183149	0
k__Bacteria	p__Pseudomonadota	c__Alphaproteobacteria	o__Rhizobiales	f__Rhizobiaceae	g__Ochrobactrum	s__Ochrobactrum_anthropi	0	0	0	9.02712e-05	1.50452e-05	0	0	0	0	0
k__Bacteria	p__Actinomycetota	c__Coriobacteriia	o__Coriobacteriales	f__Atopobiaceae	g__Olsenella_F	s__Olsenella_sp.	0	0	0	0	0	0	0	0.00146036	0	0
k__Bacteria	p__Actinomycetota	c__Actinomycetia	o__Actinomycetales	f__Dermatophilaceae	g__Ornithinimicrobium	s__Ornithinimicrobium_sp.	0	0	0	0.00332398	0.000553997	0	0	0	0	0
k__Bacteria	p__Pseudomonadota	c__Gammaproteobacteria	o__Burkholderiales	f__Burkholderiaceae_B	g__Ottowia	s__Ottowia_sp.	0	0	0	0	0.000442826	0.0118793	0	0.000191924	0	0
k__Bacteria	p__Bacillota	c__Bacilli	o__Paenibacillales	f__Paenibacillaceae	g__Paenibacillus	s__Paenibacillus_odorifer	0	0	0.00219259	0	0	0	0	0	0	0
k__Bacteria	p__Actinomycetota	c__Thermoleophilia	o__Solirubrobacterales	f__Solirubrobacteraceae	g__Palsa_513	s__Palsa_sp.	0	0	0	0.00363811	0.000606352	0	0	0	0	0
k__Bacteria	p__Bacteroidota	c__Bacteroidia	o__Bacteroidales	f__Tannerellaceae	g__Parabacteroides	s__Parabacteroides_goldsteinii	0.00529834	0.000985885	0.00168909	0	0	0	0	0.00146036	0	0.000288929
k__Bacteria	p__Bacteroidota	c__Bacteroidia	o__Bacteroidales	f__Tannerellaceae	g__Parabacteroides	s__Parabacteroides_gordonii	0.00257241	0.00519239	0.00154281	0	0	0	0	0	5.18879e-05	0
k__Bacteria	p__Pseudomonadota	c__Alphaproteobacteria	o__Rhodobacterales	f__Rhodobacteraceae	g__Paracoccus	s__Paracoccus_yeei	0	0	0	0	0	0	0	0	0	0.0010059
k__Bacteria	p__Bacteroidota	c__Bacteroidia	o__Bacteroidales	f__Muribaculaceae	g__Paramuribaculum	s__Paramuribaculum_intestinale	0.00743034	0.0163543	0.00730883	0	0.000454117	0	0	0.00024105	0.000491082	0
k__Bacteria	p__Bacteroidota	c__Bacteroidia	o__Bacteroidales	f__Muribaculaceae	g__Paramuribaculum	s__Paramuribaculum_sp.	0	0	0	0	0	0	0	0.00187956	0	0.00454852
k__Bacteria	p__Actinomycetota	c__Actinomycetia	o__Actinomycetales	f__Actinomycetaceae	g__Pauljensenia	s__Pauljensenia_bouchesdurhonensis	0	0	0	0	0	0	0	0.000270711	0	0
k__Bacteria	p__Actinomycetota	c__Actinomycetia	o__Actinomycetales	f__Actinomycetaceae	g__Pauljensenia	s__Pauljensenia_meyeri	0	0	0	0	0	0	0	0.000161936	0	0
k__Bacteria	p__Actinomycetota	c__Actinomycetia	o__Actinomycetales	f__Actinomycetaceae	g__Pauljensenia	s__Pauljensenia_sp.	0	0	0	0	0.000602265	0	0	0.000666717	0	0
k__Bacteria	p__Bacillota_A	c__Clostridia	o__Oscillospirales	f__Oscillospiraceae	g__Pelethomonas	s__Pelethomonas_sp.	0.010325	0.00855632	0.00441508	0	0.000244285	0	0	0.000322872	0	0
k__Bacteria	p__Actinomycetota	c__Actinomycetia	o__Actinomycetales	f__Actinomycetaceae	g__Peptidiphaga	s__Peptidiphaga_sp.	0	0	0	0	0	0	0	0.00022316	0.0540443	0
k__Bacteria	p__Bacillota_A	c__Clostridia	o__Peptostreptococcales	f__Peptostreptococcaceae	g__Peptostreptococcus	s__Peptostreptococcus_anaerobius	0	0	0	0	0.0152991	0	0	0.0688947	0	0
k__Bacteria	p__Pseudomonadota	c__Alphaproteobacteria	o__Rhodobacterales	f__Rhodobacteraceae	g__Phaeobacter	s__Phaeobacter_italicus	0	0	0.00365745	0	0	0	0	0	0	0
k__Bacteria	p__Bacteroidota	c__Bacteroidia	o__Bacteroidales	f__Bacteroidaceae	g__Phocaeicola	s__Phocaeicola_abscessus	0	0	0	0	0	0	0	0.000213744	0	0
k__Bacteria	p__Bacteroidota	c__Bacteroidia	o__Bacteroidales	f__Bacteroidaceae	g__Phocaeicola	s__Phocaeicola_faecalis	0.000723898	0.00115158	0.00175144	0	0	0	0	0	0	0
k__Fungi	p__Ascomycota	c__Saccharomycetes	o__Saccharomycetales	f__Pichiaceae	g__Pichia	s__Pichia_kudriavzevii	5.90231e-05	0	0	0	0.00136567	0	0	0.00635336	0	0
k__Bacteria	p__Bacillota	c__Bacilli	o__Bacillales	f__Planococcaceae	g__Planococcus	s__Planococcus_sp.	0	0	0	0	0	0	0	0	0	0.0124702
k__Fungi	p__Ascomycota	c__Sordariomycetes	o__Sordariales	f__Podosporaceae	g__Podospora	s__Podospora_anserina	0	0	0	0	0	0	0	6.12041e-06	0	0
k__Bacteria	p__Bacteroidota	c__Bacteroidia	o__Bacteroidales	f__Bacteroidaceae	g__Prevotella	s__Prevotella_conceptionensis	0	0	0	0	0	0	0	0.000515527	0	0
k__Bacteria	p__Bacteroidota	c__Bacteroidia	o__Bacteroidales	f__Bacteroidaceae	g__Prevotella	s__Prevotella_intermedia	0	0	0	0	0	0	0	0.000355926	0	0.0803002
k__Bacteria	p__Bacteroidota	c__Bacteroidia	o__Bacteroidales	f__Bacteroidaceae	g__Prevotella	s__Prevotella_jejuni	0	0	0	0	0.000208628	0	0	0.000369108	0	0
k__Bacteria	p__Bacteroidota	c__Bacteroidia	o__Bacteroidales	f__Bacteroidaceae	g__Prevotella	s__Prevotella_loescheii	0	0	0	0	0	0	0	0.000292072	0	0
k__Bacteria	p__Bacteroidota	c__Bacteroidia	o__Bacteroidales	f__Bacteroidaceae	g__Prevotella	s__Prevotella_maculosa	0	0	0	0	0	0	0	0.00119941	0	0
k__Bacteria	p__Bacteroidota	c__Bacteroidia	o__Bacteroidales	f__Bacteroidaceae	g__Prevotella	s__Prevotella_pallens	0	0	0	0	0.000739621	0	0	0	0	0
k__Bacteria	p__Bacteroidota	c__Bacteroidia	o__Bacteroidales	f__Bacteroidaceae	g__Prevotella	s__Prevotella_rodentium	0	0.000418864	0.0018315	0	0.000464328	0	0	0.00078745	0.000105629	0.00278407
k__Bacteria	p__Bacteroidota	c__Bacteroidia	o__Bacteroidales	f__Bacteroidaceae	g__Prevotella	s__Prevotella_sp.	0	0	0	0	0	0	0	0.000155938	6.85661e-05	0.00970819
k__Bacteria	p__Bacteroidota	c__Bacteroidia	o__Bacteroidales	f__Bacteroidaceae	g__Prevotella	s__Prevotella_vespertina	0	0	0	0	0	0	0	0.000150656	0	0
k__Bacteria	p__Actinomycetota	c__Actinomycetia	o__Propionibacteriales	f__Propionibacteriaceae	g__Propionibacterium	s__Propionibacterium_acidifaciens	0	0	0	0	0	0	0	5.13173e-05	0	0
k__Bacteria	p__Bacillota_A	c__Clostridia	o__Oscillospirales	f__Butyricicoccaceae	g__Pseudobutyricicoccus	s__Pseudobutyricicoccus_sp.	0.00384268	0.00355434	0.00226752	0	0	0	0	0	0.000133426	0
k__Bacteria	p__Pseudomonadota	c__Alphaproteobacteria	o__Rhizobiales	f__Rhizobiaceae	g__Pseudochrobactrum	s__Pseudochrobactrum_asaccharolyticum *	0.0776532	0	0.0914789	0	0	0	0	0	0	0
k__Fungi	p__Ascomycota	c__Leotiomycetes	o__unknown	f__Pseudeurotiaceae	g__Pseudogymnoascus	s__Pseudogymnoascus_sp	0	0	0	0	0	0	0	0	0	0.0146576
k__Bacteria	p__Pseudomonadota	c__Gammaproteobacteria	o__Pseudomonadales	f__Pseudomonadaceae	g__Pseudomonas_E	s__Pseudomonas_fulva	0	0	0	0	0	0	0	0.00172272	0	0
k__Bacteria	p__Pseudomonadota	c__Gammaproteobacteria	o__Pseudomonadales	f__Pseudomonadaceae	g__Pseudomonas_E	s__Pseudomonas_parakoreensis	0	0	0.00346921	0	0	0	0	0	0	0
k__Bacteria	p__Pseudomonadota	c__Gammaproteobacteria	o__Pseudomonadales	f__Pseudomonadaceae	g__Pseudomonas_E	s__Pseudomonas_urmiensis	0	0	0	0	0	0	0	0.000505141	0	0
k__Bacteria	p__Actinomycetota	c__Actinomycetia	o__Mycobacteriales	f__Pseudonocardiaceae	g__Pseudonocardia	s__Pseudonocardia_sp.	0	0	0	0.00134168	0.000223614	0	0	0	0	0
k__Bacteria	p__Pseudomonadota	c__Alphaproteobacteria	o__Rhizobiales	f__Xanthobacteraceae	g__Pseudorhodoplanes	s__Pseudorhodoplanes_sp.	0	0	0	0	0	0	0	9.60434e-05	0	0
k__Bacteria	p__Pseudomonadota	c__Gammaproteobacteria	o__Xanthomonadales	f__Xanthomonadaceae	g__Pseudoxanthomonas	s__Pseudoxanthomonas_taiwanensis	0	0	0.0083782	0	0	0	0	0	0	0
k__Bacteria	p__Pseudomonadota	c__Gammaproteobacteria	o__Pseudomonadales	f__Moraxellaceae	g__Psychrobacter	s__Psychrobacter_faecalis	0	0	0	0	0	0	0	0.00411056	0	0
k__Bacteria	p__Bacillota_A	c__Clostridia	o__Christensenellales	f__Pumilibacteraceae	g__Pumilibacter	s__Pumilibacter_sp.	0.000124259	0	0	0	0	0	0	0	0	0
k__Bacteria	p__Acidobacteriota	c__Blastocatellia	o__Pyrinomonadales	f__Pyrinomonadaceae	g__Pyrinomonas	s__Pyrinomonas_methylaliphatogenes	0	0	0.0030007	0	0	0	0	0	0	0
k__Bacteria	p__Pseudomonadota	c__Gammaproteobacteria	o__Burkholderiales	f__Burkholderiaceae	g__Ralstonia	s__Ralstonia_pickettii	0	0	0	0.0106178	0.00225671	0	0	0.00146823	0.00356829	0.00327728
k__Bacteria	p__Pseudomonadota	c__Gammaproteobacteria	o__Burkholderiales	f__Burkholderiaceae_B	g__Ramlibacter	s__Ramlibacter_sp.	0.0224035	0	0	0	0	0	0	0	0	0
k__Bacteria	p__Pseudomonadota	c__Alphaproteobacteria	o__Sphingomonadales	f__Sphingomonadaceae	g__Rhizorhabdus	s__Rhizorhabdus_sp.	0	0	0	0	0	0	0	0.000149941	0	0
k__Bacteria	p__Actinomycetota	c__Actinomycetia	o__Mycobacteriales	f__Mycobacteriaceae	g__Rhodococcus	s__Rhodococcus_fascians	0	0	0.000380287	0	0	0	0	0	0	0
k__Bacteria	p__Actinomycetota	c__Actinomycetia	o__Mycobacteriales	f__Mycobacteriaceae	g__Rhodococcus	s__Rhodococcus_qingshengii	0	0	0	0	0.00655407	0	0	0	0	0
k__Bacteria	p__Pseudomonadota	c__Gammaproteobacteria	o__Burkholderiales	f__Burkholderiaceae_B	g__Rhodoferax_C	s__Rhodoferax_sp.	0	0	0	0	0	0	0.00219953	0	0	0
k__Bacteria	p__Pseudomonadota	c__Alphaproteobacteria	o__Rhizobiales	f__Xanthobacteraceae	g__Rhodoplanes	s__Rhodoplanes_roseus	0	0	0	0.000406626	6.7771e-05	0	0	0	0	0
k__Bacteria	p__Pseudomonadota	c__Gammaproteobacteria	o__Burkholderiales	f__Aquaspirillaceae	g__Rivicola	s__Rivicola_sp.	0	0	0	0	0	0.0406442	0	0	0	0
k__Bacteria	p__Pseudomonadota	c__Gammaproteobacteria	o__Enterobacterales_A	f__Pasteurellaceae	g__Rodentibacter	s__Rodentibacter_heidelbergensis	0	0	0	0	0	0	0	0.000738708	0	0
k__Bacteria	p__Actinomycetota	c__Actinomycetia	o__Actinomycetales	f__Micrococcaceae	g__Rothia	s__Rothia_mucilaginosa	0.0094348	0.00157247	0	0	0.00808697	0.000262078	4.36796e-05	0.00832459	0.000231239	0.00138743
k__Bacteria	p__Actinomycetota	c__Actinomycetia	o__Actinomycetales	f__Micrococcaceae	g__Rothia	s__Rothia_sp.	0	0.00678502	0	0	0	0	0	0	0	0.00131944
k__Bacteria	p__Pseudomonadota	c__Gammaproteobacteria	o__Burkholderiales	f__Burkholderiaceae_B	g__Rubrivivax_A	s__Rubrivivax_sp.	0	0	0	0	0.00243995	0	0	0	0	0
k__Bacteria	p__Pseudomonadota	c__Alphaproteobacteria	o__Rhodobacterales	f__Rhodobacteraceae	g__Ruegeria	s__Ruegeria_sp.	0	0	0	0	0	0	0	6.79732e-05	0	0
k__Fungi	p__Ascomycota	c__Saccharomycetes	o__Saccharomycetales	f__Saccharomycetaceae	g__Saccharomyces	s__Saccharomyces_cerevisiae	0	0	0	0	0.000128473	0	0	0	0	0
k__Bacteria	p__Pseudomonadota	c__Alphaproteobacteria	o__Sphingomonadales	f__Sphingomonadaceae	g__Sandaracinobacteroides	s__Sandaracinobacteroides_hominis	0	0	0	0	0	0	0	0.000134649	0	0
k__Bacteria	p__Bacillota_A	c__Clostridia	o__Lachnospirales	f__Lachnospiraceae	g__Schaedlerella	s__Schaedlerella_arabinosiphila	0.00124825	0.00363146	0.000764109	0	0	0	0	0	0	0
k__Bacteria	p__Bacillota_A	c__Clostridia	o__Lachnospirales	f__Lachnospiraceae	g__Schaedlerella	s__Schaedlerella_sp.	0.00777537	0.00291874	0.00225754	0	0	0	0	0	0.000122307	0
k__Fungi	p__Ascomycota	c__Schizosaccharomycetes	o__Schizosaccharomycetales	f__Schizosaccharomycetaceae	g__Schizosaccharomyces	s__Schizosaccharomyces_pombe	0	0	0	0	0	0	0	0.000275889	0	0
k__Bacteria	p__Pseudomonadota	c__Gammaproteobacteria	o__Enterobacterales	f__Enterobacteriaceae	g__Serratia	s__Serratia_bockelmannii	0	0	0.00101608	0	0	0	0	0	0	0
k__Bacteria	p__Pseudomonadota	c__Alphaproteobacteria	o__Rhodobacterales	f__Rhodobacteraceae	g__Shimia	s__Shimia_aestuarii_A	0	0	0.00156274	0	0	0	0	0	0	0
k__Bacteria	p__Actinomycetota	c__Thermoleophilia	o__Solirubrobacterales	f__Solirubrobacteraceae	g__Solirubrobacter	s__Solirubrobacter_soli	0	0	0	0.00234268	0.000390446	0	0	0	0	0
k__Bacteria	p__Pseudomonadota	c__Alphaproteobacteria	o__Sphingomonadales	f__Sphingomonadaceae	g__Sphingobium	s__Sphingobium_xenophagum	0.0237323	0	0	0	0	0	0	0	0	0
k__Bacteria	p__Pseudomonadota	c__Alphaproteobacteria	o__Sphingomonadales	f__Sphingomonadaceae	g__Sphingomonas	s__Sphingomonas_aerolata	0	0	0	0	0	0	0	0.00352556	0	0
k__Bacteria	p__Pseudomonadota	c__Alphaproteobacteria	o__Sphingomonadales	f__Sphingomonadaceae	g__Sphingomonas	s__Sphingomonas_aquatilis	0	0	0	0	0.000564574	0	0	5.39787e-05	0	0
k__Bacteria	p__Pseudomonadota	c__Alphaproteobacteria	o__Sphingomonadales	f__Sphingomonadaceae	g__Sphingomonas	s__Sphingomonas_olei	0	0	0.00272143	0	0	0	0	0	0	0
k__Bacteria	p__Pseudomonadota	c__Alphaproteobacteria	o__Sphingomonadales	f__Sphingomonadaceae	g__Sphingomonas	s__Sphingomonas_radiodurans	0	0	0	0	0.00497595	0	0	0	0	0
k__Bacteria	p__Pseudomonadota	c__Alphaproteobacteria	o__Sphingomonadales	f__Sphingomonadaceae	g__Sphingomonas	s__Sphingomonas_sp.	0	0	0	0	0	0	0	0	0	0.000141789
k__Bacteria	p__Pseudomonadota	c__Alphaproteobacteria	o__Sphingomonadales	f__Sphingomonadaceae	g__Sphingopyxis	s__Sphingopyxis_alaskensis	0	0	0	0	0	0	0	0.000132947	0	0
k__Bacteria	p__Bacillota_A	c__Clostridia	o__Lachnospirales	f__Lachnospiraceae	g__Sporofaciens	s__Sporofaciens_musculi	0.000260944	0	0	0	0	0	0	0	0	0
k__Bacteria	p__Bacillota_A	c__Clostridia	o__Lachnospirales	f__Lachnospiraceae	g__Sporofaciens	s__Sporofaciens_sp.	0.00439813	0.00417232	0.0023182	0	0.000884033	0	0	0	0.000198286	0.000192619
k__Bacteria	p__Bacillota	c__Bacilli	o__Staphylococcales	f__Staphylococcaceae	g__Staphylococcus	s__Staphylococcus_capitis	0	0	0	0	0.132525	0	0	0	0	0
k__Bacteria	p__Bacillota	c__Bacilli	o__Staphylococcales	f__Staphylococcaceae	g__Staphylococcus	s__Staphylococcus_epidermidis *	0.0134433	0	0	0	0	0	0	0	0	0
k__Bacteria	p__Bacillota	c__Bacilli	o__Staphylococcales	f__Staphylococcaceae	g__Staphylococcus	s__Staphylococcus_haemolyticus	0	0	0	0	0.0321272	0	0	0.0032917	0	0
k__Bacteria	p__Pseudomonadota	c__Gammaproteobacteria	o__Xanthomonadales	f__Xanthomonadaceae	g__Stenotrophomonas	s__Stenotrophomonas_maltophilia	0	0	0	0.00760102	0.00126684	0	0	0.00994045	0	0
k__Bacteria	p__Pseudomonadota	c__Gammaproteobacteria	o__Xanthomonadales	f__Xanthomonadaceae	g__Stenotrophomonas	s__Stenotrophomonas_nematodicola	0	0	0	0	0	0	0	0.000190204	0	0
k__Bacteria	p__Bacillota	c__Bacilli	o__Lactobacillales	f__Streptococcaceae	g__Streptococcus	s__Streptococcus_lactarius	0	0	0	0	0	0	0	0.00179329	0	0
k__Bacteria	p__Bacillota	c__Bacilli	o__Lactobacillales	f__Streptococcaceae	g__Streptococcus	s__Streptococcus_mutans	0	0	0	0.129007	0.0215011	0	0	0	0	0
k__Bacteria	p__Bacillota	c__Bacilli	o__Lactobacillales	f__Streptococcaceae	g__Streptococcus	s__Streptococcus_oralis	0	0	0	0	0	0	0	0.00191239	0	0
k__Bacteria	p__Bacillota	c__Bacilli	o__Lactobacillales	f__Streptococcaceae	g__Streptococcus	s__Streptococcus_sp.	0	0	0	0	0.00471588	0	0	0.00143877	0	0
k__Bacteria	p__Acidobacteriota	c__Terriglobia	o__Terriglobales	f__SbA1	g__Sulfotelmatobacter	s__Sulfotelmatobacter_sp.	0	0	0	0.000502787	8.37979e-05	0	0	0	0	0
k__Bacteria	p__Actinomycetota	c__Actinomycetia	o__Actinomycetales	f__Dermatophilaceae	g__Terrabacter	s__Terrabacter_tumescens	0	0	0	0	0	0	0	4.56677e-05	0	0
k__Bacteria	p__Pseudomonadota	c__Gammaproteobacteria	o__Acidithiobacillales	f__Thermithiobacillaceae	g__Thermithiobacillus	s__Thermithiobacillus_tepidarius	0	0	0	0	0.0127226	0	0	0	0	0
k__Bacteria	p__Bacillota	c__Bacilli	o__Thermoactinomycetales	f__Thermoactinomycetaceae	g__Thermoactinomyces	s__Thermoactinomyces_vulgaris	0	0	0	0	0	0	0	0	0.0021867	0
k__Bacteria	p__Spirochaetota	c__Spirochaetia	o__Treponematales	f__Treponemataceae	g__Treponema	s__Treponema_sp.	0	0	0	0	0	0	0	0.000672724	0	0
k__Bacteria	p__Pseudomonadota	c__Gammaproteobacteria	o__Burkholderiales	f__Burkholderiaceae_A	g__Turicimonas	s__Turicimonas_muris	0.00123174	0	0	0	0	0	0	0	0	0
k__Bacteria	p__Pseudomonadota	c__Gammaproteobacteria	o__Burkholderiales	f__Burkholderiaceae_B	g__Variovorax	s__Variovorax_sp.	0	0	0	0	0	0	0	5.09799e-05	0	0
k__Bacteria	p__Bacillota_C	c__Negativicutes	o__Veillonellales	f__Veillonellaceae	g__Veillonella	s__Veillonella_sp.	0	0	0	0	0	0	0	0.000613758	0	0
k__Bacteria	p__Bacillota_A	c__Clostridia	o__Lachnospirales	f__Lachnospiraceae	g__Ventrimonas	s__Ventrimonas_sp.	0.00477782	0.000215825	0	0	0	0	0	0	0.0122159	0
k__Bacteria	p__Pseudomonadota	c__Gammaproteobacteria	o__Enterobacterales_A	f__Vibrionaceae	g__Vibrio	s__Vibrio_maritimus	0	0	0	0	0	0	0	0.00114914	0	0
Notes:
The * symbol indicates common species identified by both culturomics and metagenomics assays.
Microbial abundance was defined as the average of relative abundance of the brain, heart, kidney, liver, lung, and spleen tissues of each mouse. The relative abundance of microbial species in each organ was based on the average read coverage of 2bRAD markers.

[truncated: 14 more sheets: S6-species in at least two mice, S6-microbial diversity, S6-comparative analysis, S7-phylum, S7-genus, S7-species, S7-dominate species, Figure 2, Figure S2, Figure S3, Figure S4, Figure S8, Figure S9, Figure S11]
